# Supplementary material for: Immunomodulatory function of the cystic fibrosis modifier gene BPIFA1
Source: PLoS One. 2020 Jan 13;15(1):e0227067. doi: 10.1371/journal.pone.0227067 (PMC6957340; doi:10.1371/journal.pone.0227067)
Supplement: S1 Table — (XLSX) [file pone.0227067.s002.xlsx]

## Sheet: BPIFA1 Stimulation
	log2FoldChange	pvalue
KRT17	-0.930929	0.00368126
APLP1	-0.920207	0.00410468
SFI1	-0.889297	0.00550038
TMEM54	-0.881733	0.00597931
ITGB8	0.881238	0.0060738
EGFL7	-0.877403	0.00622866
G2E3	0.875939	0.00627215
SPSB2	-0.870806	0.00616522
DLGAP5	0.870554	0.00660922
MDK	-0.870042	0.00663385
DPP7	-0.864888	0.00622649
SAC3D1	-0.863031	0.00720689
HLA-C	-0.857224	0.00627157
TRMT10C	0.855193	0.00774088
RLTPR	-0.855033	0.00776033
A1BG	-0.853546	0.00621456
FAM60A	0.853192	0.00788621
NSUN5P1	-0.852525	0.00762845
ZNF688	-0.850427	0.00794958
ATP7A	0.850059	0.00812673
DPM3	-0.850058	0.00804889
ASPSCR1	-0.849481	0.00813149
NUDT18	-0.848588	0.00800958
PTX3	0.84677	0.00820362
KIF14	0.845256	0.00757222
NS3BP	-0.843046	0.00850821
PDE6D	-0.83993	0.00841006
NOL3	-0.83954	0.00878755
BST2	-0.839324	0.00874014
SLC4A7	0.838037	0.00892324
NDUFA11	-0.837169	0.00843987
B3GAT3	-0.835905	0.00888295
KIF18A	0.835106	0.00919999
KIF20B	0.834144	0.0086428
CDC27	0.833661	0.008551
CDT1	-0.832716	0.00944517
OSBPL5	-0.830186	0.00957095
NAT14	-0.830114	0.00911617
SCRN2	-0.829421	0.00966738
WDR90	-0.827903	0.00892448
B3GNT5	0.823935	0.0102763
LOC284454	-0.823124	0.00973589
ARHGAP5	0.821721	0.00957161
FASTKD5	0.81947	0.0106888
FOXD2-AS1	-0.818793	0.0107872
STK17A	0.818515	0.0108183
NFAT5	0.816981	0.0108865
TBC1D10A	-0.816334	0.0109954
ZNF281	0.815229	0.00891222
DEPDC1	0.814522	0.00984952
LHPP	-0.814183	0.0103661
SCNN1D	-0.812216	0.0104492
MGC72080	-0.811529	0.0111011
DOK4	-0.807733	0.0116612
SPEG	-0.805639	0.011684
PURB	0.804833	0.0116381
MXD3	-0.804811	0.0120809
H1FX	-0.804296	0.0102337
HLA-B	-0.80278	0.0092568
ARHGAP11A	0.800816	0.0106896
VGLL3	0.800695	0.0123056
FOXA1	0.799902	0.00801822
KITLG	0.798781	0.0120208
SLC38A1	0.798183	0.0102111
SCAND1	-0.797794	0.0119355
CLK1	0.7977	0.0121524
NPTXR	-0.796624	0.0118068
FAM210A	0.796548	0.0119684
UROD	-0.79502	0.0109777
ATM	0.791779	0.0103635
CCHCR1	-0.79139	0.0123638
LTBP4	-0.789324	0.0097239
ARVCF	-0.788518	0.0140652
C1QL4	-0.78775	0.014127
MZT2A	-0.786793	0.0137472
LRP3	-0.786764	0.0110198
HIF1A	0.786264	0.0129206
SGOL2	0.785847	0.013718
2016-03-01	-0.785074	0.0135612
COPS2	0.785054	0.013295
SLC25A32	0.78431	0.0146066
TNPO1	0.78383	0.0117361
PCF11	0.781738	0.0134547
VASN	-0.781574	0.0145041
TAF4B	0.781023	0.0145708
MAP3K6	-0.780202	0.012467
TMEM129	-0.779701	0.0132271
RPP25	-0.779082	0.0152484
C17orf62	-0.77819	0.0130202
ITGA11	-0.777016	0.0146253
LOC100289092	-0.776774	0.0153693
SIVA1	-0.776664	0.015007
KLHL17	-0.776497	0.0130478
C19orf25	-0.776019	0.0139781
LRRC45	-0.775122	0.0136589
PPP2R5A	0.774123	0.013759
MZT2B	-0.773452	0.0160128
ZNF292	0.768883	0.0151831
OGFOD2	-0.768112	0.0155143
TELO2	-0.768111	0.0136277
WDR43	0.767177	0.0137691
MEGF6	-0.767021	0.016719
LOC101928378	-0.766966	0.0166778
TP53I13	-0.766215	0.0164192
FGF2	0.766125	0.0135033
ZNF654	0.764589	0.017064
GPR126	0.764056	0.0158875
SPRED1	0.763934	0.0173625
NUFIP2	0.763753	0.0128813
ZMYM1	0.762914	0.0151913
ASPM	0.762036	0.0160502
CHTF18	-0.761952	0.0123804
SLC38A2	0.761764	0.0140884
ZNF500	-0.761054	0.016532
MFGE8	-0.760537	0.0127979
ANKRD19P	-0.760274	0.0175497
ZNF775	-0.760158	0.0177812
CAPN5	-0.759709	0.0161972
TMEM121	-0.759506	0.0158393
UTRN	0.75933	0.0141143
WWP1	0.759272	0.0163018
NUP35	0.759242	0.0169806
CCNB1	0.758578	0.0153796
LTB4R	-0.75779	0.0159421
HSPB1	-0.757709	0.0157421
HDHD3	-0.757166	0.0181511
LMF2	-0.75652	0.0123402
RAB8B	0.756389	0.0159197
HLA-A	-0.756076	0.0115475
VANGL2	-0.755373	0.0181849
ASPHD1	-0.754847	0.0169909
LOC54944	-0.754655	0.0180855
MR1	-0.754171	0.0174796
HDAC11	-0.754099	0.0184473
SACS	0.752961	0.0166606
MCM2	-0.752186	0.0133823
ATHL1	-0.751956	0.0162352
MZT1	0.75145	0.0190715
MCM5	-0.750546	0.0129433
PYROXD2	-0.750535	0.0192991
TMPO-AS1	-0.750091	0.0193287
HOOK3	0.750082	0.0156112
PACSIN3	-0.750027	0.0152794
PPP1R37	-0.74981	0.0152112
LOC100130093	-0.748141	0.0120287
BAI2	-0.747863	0.0165235
PHPT1	-0.747049	0.0183885
LRCH4	-0.746295	0.0156898
FAM195B	-0.746017	0.0166659
YJEFN3	-0.745996	0.0151407
AHR	0.745731	0.0170892
ABHD16B	-0.745321	0.0190551
ASB16-AS1	-0.744014	0.0202354
CHML	0.742333	0.0176315
PFDN4	0.740868	0.020116
GCLM	0.740725	0.0208856
CCDC78	-0.74066	0.0210773
CCDC24	-0.740529	0.0204206
TFB2M	0.740185	0.0207313
SHROOM1	-0.740019	0.0197103
PTPN12	0.739689	0.013622
FDX1L	-0.738948	0.0214041
FBXO32	-0.738714	0.0208384
ARHGEF25	-0.738581	0.0180893
TREX1	-0.738473	0.0187757
PTRH1	-0.738398	0.0206036
FUOM	-0.737876	0.0214437
PTPRN	-0.737838	0.0209337
2016-09-10	0.73695	0.0168962
VTA1	0.736512	0.0175671
MVD	-0.73595	0.0219176
ARL6	0.735876	0.0217753
C21orf58	-0.735542	0.0194801
GNG12	0.735443	0.0204704
CISD2	0.735137	0.0198374
RPS10	0.734218	0.0198203
PAQR6	-0.734161	0.0182712
OTUD6B	0.734093	0.0203813
BCL7C	-0.733484	0.0210814
STK17B	0.733336	0.0216055
ST6GALNAC4	-0.733252	0.019156
MED21	0.732974	0.0204157
IKBIP	0.732748	0.02239
CBX3	0.732446	0.0191451
PRKAG2	0.73203	0.0226459
PARPBP	0.731921	0.0190364
ZSCAN18	-0.731665	0.0218989
KRT81	-0.731628	0.019057
LTBP1	0.731448	0.0226793
CYBA	-0.731416	0.0188882
EEF1E1	0.731401	0.0201736
CCDC18	0.731371	0.0215083
MARVELD1	-0.731258	0.0162805
CCAT1	0.730583	0.0103562
XRCC4	0.730432	0.0221742
DZIP1L	-0.730082	0.0214048
NABP1	0.729981	0.0214723
TRIM65	-0.729679	0.0178239
BTAF1	0.729568	0.0192273
MGC45800	-0.729266	0.0231059
AGPS	0.729022	0.0182136
NDRG4	-0.728265	0.0226
KIF9-AS1	-0.72818	0.0127334
RPP25L	-0.728035	0.0202088
PIGA	0.727882	0.0207433
CD58	0.727871	0.0228489
OTUD4	0.726746	0.0207407
CKB	-0.726741	0.0185495
EIF4E	0.726239	0.0235748
UGDH-AS1	0.725977	0.02191
CDKN2C	-0.725966	0.0199726
PLEKHH3	-0.725345	0.0224656
BIRC6	0.725266	0.020153
C1orf233	-0.724582	0.0208717
UQCC2	-0.724406	0.020917
LPAR1	0.724208	0.0233569
TRAM1	0.723871	0.0207162
PKMYT1	-0.72387	0.0208526
ABHD11	-0.723504	0.0237504
TXNRD1	0.723392	0.0218409
KCNQ3	-0.722875	0.0218677
DNAJB4	0.722825	0.0239197
LOC440311	-0.722816	0.0237049
RTN4R	-0.722047	0.0225281
POLM	-0.721917	0.0177696
FBXW4	-0.721852	0.0235181
GMFB	0.720995	0.0221548
ASS1	-0.720414	0.0240332
CCDC88A	0.720386	0.0187572
MAK16	0.720154	0.0209531
SEMA4C	-0.719941	0.0169302
ADAMTS7	-0.719876	0.0204788
LOC257396	-0.719719	0.0248963
MTMR2	0.719319	0.0181041
GRAMD4	-0.7191	0.0198105
ZC3H12C	0.718957	0.0217469
DST	0.718789	0.0220372
TP73	-0.718634	0.024021
B3GNT9	-0.718573	0.0213567
PSMB8	-0.717762	0.022514
CLIC4	0.71704	0.0205545
NMD3	0.716991	0.0206412
TRUB1	0.716819	0.0208663
RND3	0.716423	0.0171757
CBX2	-0.716126	0.0200946
LEPREL2	-0.715606	0.0172857
ARHGEF10L	-0.71539	0.024253
MRPL2	-0.715053	0.0217577
IL6ST	0.714817	0.0193935
OASL	-0.714482	0.0224355
FBXL8	-0.714077	0.0240632
TWF1	0.714057	0.0231449
C19orf48	-0.713855	0.0216277
RELL2	-0.713829	0.0232974
GSDMD	-0.713333	0.0222939
FAM46A	0.712996	0.0259265
ANO8	-0.712942	0.0244659
SLC29A4	-0.712848	0.0247761
HAGHL	-0.712461	0.0261817
SNAPC1	0.712356	0.0234576
PALM	-0.712249	0.0235039
TMEM79	-0.712173	0.0262356
THAP7	-0.711581	0.0232591
DTX3	-0.711351	0.0262306
ZNF274	-0.71113	0.022941
MACROD1	-0.711051	0.0234632
AMH	-0.709953	0.0248777
APBB1	-0.709632	0.0179385
ZFAND2A	-0.709229	0.0261729
TIMP3	0.709083	0.0213399
COL4A6	-0.70877	0.021922
SACM1L	0.708605	0.0214675
RBMS1	0.708468	0.0254186
PAOX	-0.708423	0.026138
SOCS6	0.708422	0.0198916
ULK3	-0.708166	0.0205023
CTNNAL1	0.708133	0.0207703
IKZF5	0.707382	0.0254428
BRAT1	-0.707231	0.0191472
IPMK	0.70721	0.0267103
KLF5	0.70707	0.0255908
ENHO	-0.706692	0.0215995
RAP1GAP2	-0.706628	0.0234728
LYPLA1	0.706213	0.0216944
SCOC	0.705934	0.0251169
NOXO1	0.70575	0.0162157
ADAM15	-0.705732	0.0200706
WASH3P	-0.70558	0.0280192
ALS2CL	-0.704785	0.0266151
NBEAL1	0.704744	0.0282144
RAP1B	0.70471	0.0240379
QSER1	0.704136	0.0172358
CASC5	0.703986	0.0228179
MZF1	-0.703923	0.027094
SLC4A3	-0.703637	0.0255383
TBC1D23	0.703405	0.0198986
LOC284889	-0.703358	0.0269183
KIFC2	-0.703145	0.0232146
NIFK	0.702317	0.022817
DCBLD2	0.702177	0.0284465
NECAB3	-0.701435	0.0223012
CHIC1	0.701305	0.02777
CISD3	-0.701129	0.0284813
NUBP2	-0.700971	0.0223276
CAMK2N2	-0.700846	0.0286845
PRKCH	0.70062	0.024102
SUV39H2	0.699664	0.0279397
DDX21	0.699449	0.0240334
COL4A2	-0.699323	0.0171586
AGPAT5	0.699042	0.0281998
HSPE1	0.698676	0.0295964
ZNF100	0.698645	0.0273264
VPS13A	0.698373	0.0251201
EEPD1	-0.697886	0.0295782
DNAH11	0.697851	0.0293343
DDX17	0.697478	0.026483
LSM5	0.697322	0.0252676
BZW1	0.69679	0.024843
MRPS26	-0.695794	0.0225848
PCED1A	-0.695718	0.0297256
KRBA1	-0.695124	0.0235728
ST3GAL3	-0.695098	0.02924
ATG16L2	-0.694919	0.0302055
SLC9A5	-0.69478	0.0292663
TAX1BP1	0.694773	0.0207036
KLHL25	-0.694771	0.0241243
SEC24A	0.69386	0.0253176
LHX2	-0.693217	0.0287629
NF1	0.692564	0.0216388
HAUS6	0.692219	0.0203956
TOP2B	0.692159	0.0228263
GDAP2	0.692039	0.0309665
FAM131A	-0.69199	0.0271695
CCNA1	0.691903	0.0298758
RPS6KL1	-0.691768	0.0312411
CHPF	-0.691638	0.0207966
BDP1	0.691612	0.0207926
HIST1H3B	0.691612	0.00231063
ASL	-0.689567	0.0268507
CROCC	-0.689532	0.0317511
PASK	-0.689343	0.0272513
RAPH1	0.688992	0.0226096
LPP	0.688971	0.0275587
AHSA2	-0.688896	0.0317087
CIRBP	-0.688864	0.0275101
SPTBN2	-0.688831	0.0258756
SIX4	0.688786	0.0261052
GNPTG	-0.688618	0.025085
RNF166	-0.688359	0.0297652
NEAT1	-0.6881	0.0276478
C5orf55	-0.688044	0.0321627
RPL36A	0.687616	0.0187259
SLC35A3	0.687017	0.0319223
NOC3L	0.68701	0.0255069
CENPF	0.68679	0.0250128
GFER	-0.686212	0.0297619
EIF3J	0.686188	0.0258214
FBXW9	-0.686138	0.0237189
NUDT8	-0.685494	0.0326454
SMIM4	-0.685294	0.0316617
ARSA	-0.685285	0.0294967
MIR6723	-0.685243	0.0328822
E2F1	-0.685065	0.0274178
USP15	0.684943	0.0278958
LBH	-0.684768	0.0329563
GRN	-0.684685	0.0184524
FZD9	-0.683752	0.0189456
GLMN	0.683679	0.032257
CALM2	0.683578	0.0289024
DEK	0.683441	0.025392
CHORDC1	0.683194	0.0316834
GPSM1	-0.683181	0.025967
LIME1	-0.682508	0.0327452
ENGASE	-0.682063	0.0267754
CCNYL1	0.681975	0.0318477
RPF2	0.681635	0.0315927
ZNF800	0.681626	0.0255021
OXLD1	-0.681301	0.0310132
SLC25A51	0.681299	0.0338697
IRX1	-0.681131	0.0256146
SYNCRIP	0.680801	0.0254517
SAT2	-0.68032	0.0306851
SMARCD3	-0.680293	0.028757
H19	0.680126	0.0254205
RNF139	0.679849	0.0285347
MOGS	-0.679821	0.0203679
MMP24	-0.67941	0.0279015
TNFRSF13C	-0.679361	0.0201188
CTSH	-0.679316	0.0250858
CAPZA2	0.679261	0.0277904
CDCA2	0.679254	0.0258693
USP35	-0.679065	0.0315213
FAM86A	-0.679041	0.0315614
BUB1B	0.678818	0.0288482
GPC2	-0.678252	0.0287916
UFM1	0.677903	0.0305044
KPNA4	0.677771	0.0206277
NUS1	0.677658	0.0257787
ZNF362	-0.677512	0.0308639
LRRC40	0.677477	0.0277757
FAM126A	0.677337	0.0258254
ACAP3	-0.676979	0.0244035
TRIM3	-0.676824	0.0322033
CNEP1R1	0.676625	0.0314459
PPDPF	-0.676458	0.0230334
LOC100506469	-0.676433	0.0334918
TFPI2	0.676185	0.0342723
ARHGAP29	0.676145	0.0331886
PPAT	0.67613	0.0322771
FIBCD1	-0.676114	0.0325438
RHOQ	0.675912	0.0302033
ARHGEF1	-0.675714	0.022152
LOC146880	-0.675282	0.035228
NSUN5	-0.675268	0.027925
RAD9A	-0.674997	0.0297513
MMADHC	0.674943	0.0268317
AKNA	-0.674865	0.0353875
ARV1	0.674783	0.0311652
SLC39A10	0.674526	0.0346472
CHMP2B	0.674462	0.0270238
CEP131	-0.674413	0.0333616
HSD11B1L	-0.674301	0.0354172
TMEM38A	-0.674271	0.0287225
FLT3LG	-0.674063	0.0350964
MET	0.674047	0.0308372
DOHH	-0.674017	0.0326158
RHBDD3	-0.67353	0.0358289
OSTC	0.673263	0.0341763
HPCAL4	-0.672934	0.0214529
NDC1	0.672869	0.026332
KCNAB2	-0.672591	0.0329483
LINC00526	-0.67241	0.0236743
KHDC1	-0.672321	0.0362588
CDK6	0.672312	0.0327326
ADCK3	-0.672048	0.0251669
PLEKHG5	-0.671824	0.0354444
COL7A1	-0.671633	0.0334035
UBLCP1	0.671557	0.0250692
POLD1	-0.671544	0.0232845
RB1CC1	0.671359	0.0345206
INSIG2	0.671146	0.0352792
C9orf41	0.670995	0.0359617
PI4KAP1	-0.670779	0.0358888
FBXL12	-0.67055	0.028583
FAM171A2	-0.670319	0.03368
MC1R	-0.67023	0.0365997
NKRF	0.670156	0.0295888
MIS18BP1	0.669852	0.0308291
MPP2	-0.669547	0.0283049
ZNF446	-0.669469	0.0348767
BIRC2	0.66897	0.0309207
PEX16	-0.668903	0.0278505
RIN1	-0.668807	0.0308298
PRPF38B	0.668259	0.0345154
GNPNAT1	0.668224	0.0263775
RAPGEF6	0.668204	0.0297541
BACH1	0.668143	0.0365375
TBL1XR1	0.668134	0.0248164
MEIS3	-0.668072	0.0283765
MYLIP	-0.667796	0.0344971
SLC25A29	-0.667136	0.0292287
PLEKHF1	-0.667106	0.0367633
SMIM15	0.666802	0.0249967
KLHL36	-0.666739	0.0298455
ZFHX4	0.666287	0.0380136
MEA1	-0.666282	0.0258796
GJD3	-0.666194	0.0378041
AURKA	0.666134	0.0264564
EIF3J-AS1	-0.666125	0.0360013
DNM1	-0.665995	0.0273622
FAM160B1	0.665847	0.0341533
MYO1D	-0.665483	0.0381559
HEATR1	0.66547	0.0299492
USP34	0.665365	0.0267014
CLASRP	-0.665193	0.0357175
PPTC7	0.665076	0.0298433
CUEDC2	-0.664867	0.023215
SLC22A23	-0.664501	0.0377117
LRWD1	-0.664001	0.0306046
LINC01089	-0.663854	0.0354047
TFPT	-0.663791	0.0387484
FAR1	0.663784	0.0302259
DCAF6	0.663236	0.0361728
PRPF39	0.663071	0.0326849
PDP1	0.662837	0.0263194
RRAS2	0.662832	0.037928
CLEC2D	0.662557	0.0382418
KTN1	0.66236	0.0280143
C14orf93	-0.661944	0.0383084
WDR36	0.661896	0.0317171
SLC12A2	0.66187	0.0311541
FAM208B	0.661762	0.0239423
SVEP1	0.661441	0.0377316
MICB	-0.66121	0.0278818
TNFRSF25	-0.661133	0.0285541
DCXR	-0.659924	0.033126
PRX	-0.659666	0.039836
ZNF747	-0.659614	0.0387475
PKP3	-0.659313	0.0258307
PAPOLA	0.65921	0.0310218
ANKRD9	-0.659095	0.0320122
SMC4	0.658991	0.0269062
HAGH	-0.658972	0.0283555
CCDC102A	-0.658926	0.0398989
FBXL15	-0.658763	0.0382963
KCNMA1	0.658758	0.037892
LOC148413	-0.658694	0.0371444
TMTC3	0.65866	0.0326831
KIAA1919	0.658648	0.0332272
PDE1C	0.65859	0.0400308
ARFRP1	-0.658585	0.0261371
TNFRSF10D	0.658438	0.0357687
DLG1	0.658307	0.0340439
LIFR	0.658271	0.0339186
SBK1	-0.657874	0.0372959
CPT1C	-0.65782	0.0361901
CCNH	0.657768	0.0382694
AMMECR1	0.657361	0.0344732
AHNAK	0.657025	0.0378684
IQCC	-0.65674	0.0407327
PARVB	-0.656707	0.0335642
LCOR	0.656661	0.0393785
RSBN1L	0.6566	0.0394341
VMA21	0.656474	0.0329206
RPS19	-0.656421	0.0370457
PNKP	-0.656409	0.027412
SLC35G1	0.656254	0.0410208
HIST1H1D	0.656065	0.0184288
GGT7	-0.655977	0.0353827
ANKRD12	0.655792	0.033197
SNRPE	0.655524	0.041085
BMPR2	0.655319	0.0308229
ZCCHC2	0.655242	0.0412831
MFSD3	-0.655218	0.0411184
COL6A1	-0.655197	0.0410794
ARHGEF16	-0.654986	0.0412325
ATP2B1	0.654795	0.0319277
PPFIA3	-0.654763	0.0318237
RANBP2	0.654501	0.0276511
C14orf132	-0.654387	0.0352863
VWA1	-0.654381	0.0415434
FAM53B	-0.654374	0.0311755
SEC22B	0.654021	0.0295861
ACBD4	-0.653952	0.0416279
ZNF784	-0.653903	0.0409733
TTK	0.653641	0.0331785
C11orf83	-0.653215	0.0419287
SMCHD1	0.653137	0.0276091
C11orf80	0.652787	0.0383395
ZMPSTE24	0.652555	0.0357475
SCAMP1	0.652314	0.0352943
LDB1	-0.65225	0.0279719
CCS	-0.652045	0.0330628
FAM160B2	-0.651743	0.0303795
VAPA	0.651641	0.0302397
ELL2	0.651418	0.0397559
RNF215	-0.651396	0.0359569
NAGLU	-0.65125	0.0296548
LACTB	0.651103	0.0416413
PIDD1	-0.651036	0.0416512
IGFLR1	-0.65061	0.0410328
SON	0.650597	0.0286827
NEURL1B	-0.650392	0.0381054
LRRC58	0.650226	0.0274447
NAF1	0.650107	0.0387568
RAD18	0.649742	0.0340967
RBPJ	0.649409	0.0373128
ASB13	-0.649214	0.0279711
CEP55	0.648918	0.0247362
PDK1	0.648284	0.0401583
KLHL22	-0.648126	0.0391441
SKA3	0.648083	0.031939
NAV2	0.647958	0.0291833
KREMEN2	-0.647836	0.043535
CABLES1	0.647766	0.0400507
HIBCH	0.647516	0.0385475
DDRGK1	-0.647469	0.0371251
KANK2	-0.647432	0.0300897
SPC24	-0.647244	0.0328195
UGP2	0.647192	0.0314545
YWHAZ	0.64687	0.035132
SRP9	0.646815	0.0254307
GAS2L3	0.646191	0.0411533
MAP4K5	0.645886	0.0341557
UBE2J1	0.645377	0.0277796
RRAGD	-0.645097	0.0441734
H1F0	-0.645086	0.0393771
QTRT1	-0.645081	0.0337468
CDV3	0.644809	0.0289423
ZRANB2	0.644767	0.0390544
MAT2A	0.644413	0.0412608
MIIP	-0.64435	0.0320262
GABPB1	0.64434	0.0359335
PRKAR1B	-0.644245	0.0302479
ANKRD6	-0.644188	0.0363415
ITPKA	-0.643829	0.042742
H2AFY2	-0.643774	0.0371971
STUB1	-0.643484	0.0361058
PLOD2	0.643475	0.0416812
LTBP2	-0.643442	0.0398671
C9orf142	-0.643406	0.037663
MFN1	0.643378	0.0322994
RILP	-0.643261	0.0296282
ASF1B	-0.643135	0.027074
MKI67	0.643106	0.0263235
ESRG	0.642914	0.0360021
ZFYVE19	-0.642846	0.0425324
ARMCX2	-0.642829	0.044131
C9orf37	-0.642721	0.0362543
SKA2	0.642692	0.0358662
PCOLCE2	-0.642688	0.0121884
CEACAM19	-0.642573	0.0442043
CCDC28B	-0.642444	0.0443447
RASSF8-AS1	0.642204	0.0261084
GMIP	-0.641847	0.0320485
LENG8	-0.641822	0.0275624
FAM201A	-0.641789	0.0452263
PTPN14	0.641452	0.0321512
NUDT14	-0.640928	0.0446124
ATG2B	0.64082	0.0295
ATRX	0.640602	0.0346445
ADAM9	0.640579	0.0373727
CD109	0.640268	0.0317031
HAPLN3	-0.640097	0.0358032
PDZD4	-0.639805	0.044373
UBE2D1	0.639628	0.0431859
RPS18	-0.639418	0.0375266
SLC16A7	0.639296	0.0461854
PVRL3	0.639168	0.0368103
SPRY4	0.639073	0.0423027
TRIM59	0.638983	0.027141
PVRL4	-0.638726	0.0311193
P2RX4	-0.638665	0.0467328
TONSL	-0.638476	0.0318415
BCL10	0.638369	0.0440924
CLK4	0.638333	0.04629
NDOR1	-0.638114	0.039869
L3MBTL1	-0.638006	0.0408177
SNTA1	-0.637918	0.0307487
EVI5L	-0.637891	0.0322557
ATG2A	-0.637353	0.0285491
FBLN5	-0.637314	0.0471813
PAPD5	0.637253	0.03386
CRYL1	-0.637076	0.0468842
TRPV1	-0.63691	0.0465269
DNTTIP2	0.636873	0.0323844
TMEM9B	0.636863	0.0355288
HTR1D	-0.636672	0.0385583
JMJD1C	0.636472	0.0367527
CYFIP2	-0.636356	0.0469029
AHCTF1	0.636343	0.0321286
KPNA3	0.636217	0.0421753
COL8A1	-0.636156	0.0342059
SEMA3D	0.635841	0.0477198
BHLHE41	0.635826	0.0369719
GALK1	-0.635824	0.0365151
SYNE2	0.635821	0.0346129
CHMP3	-0.635812	0.0344128
TMEM123	0.635767	0.0412167
DCUN1D5	0.635709	0.0327899
GPR153	-0.635388	0.0466127
KIF3A	0.635329	0.0453887
C1D	0.63524	0.0419056
IDUA	-0.635221	0.0357796
TCEB1	0.63516	0.0334316
TMEM126B	0.634903	0.0375164
CHDH	-0.634578	0.0457857
ARL5A	0.634452	0.0475383
ANLN	0.634424	0.0378192
MRPL55	-0.634371	0.0410549
CKS2	0.633598	0.0374883
HDAC2	0.633416	0.0388318
CASZ1	-0.633327	0.0452858
ZNF700	-0.633181	0.0441505
STARD10	-0.633046	0.0421136
ANKRD13B	-0.632761	0.0398071
GTPBP10	0.632759	0.037519
NAA15	0.632718	0.0315869
STRN3	0.632645	0.0413112
SDF2L1	-0.63254	0.0488085
PLAGL1	-0.632479	0.0422142
CORO2B	-0.632388	0.0488936
RDX	0.6323	0.030974
TMEM98	-0.632232	0.0484935
PSMC3IP	-0.63206	0.0488781
ZNF324B	-0.631984	0.0485919
FAM98C	-0.6319	0.0483596
NFATC2	0.631831	0.0437658
C1orf35	-0.631728	0.0469303
KNSTRN	0.631568	0.0328965
TSTD1	-0.631524	0.0439898
VEZF1	0.631486	0.0295146
ZBTB46	-0.631222	0.0488198
ZNF770	0.631158	0.037373
PPP1R12B	0.631136	0.0384759
SUV420H2	-0.631097	0.045294
SHQ1	0.630938	0.0396445
SLC18A2	0.630913	0.0480588
CCDC22	-0.629698	0.0348702
CDC42BPA	0.629459	0.0315318
RABEP2	-0.629376	0.0333627
ALDH16A1	-0.629304	0.0375082
GPR180	0.629188	0.0473758
GLS	0.628614	0.0459216
PCDH1	-0.628575	0.0470191
CCDC9	-0.628536	0.0487406
PSPC1	0.628336	0.0459783
LINC00294	0.628193	0.048341
HES4	-0.627965	0.0417028
BBS10	0.627939	0.0420515
TMEM198B	-0.627766	0.0488114
AMDHD2	-0.627622	0.0465035
KPNA2	0.627551	0.0482792
ADRBK1	-0.62694	0.0257638
PTP4A2	0.626874	0.0334344
HLA-F	-0.626491	0.0510222
CHST10	-0.626308	0.0422208
EEA1	0.626235	0.0405955
TFPI	0.626203	0.0370047
ACTR3	0.626149	0.0365271
SFN	-0.626144	0.0328468
FASTKD1	0.625753	0.0491889
RHOV	-0.625664	0.026004
RNF13	0.62553	0.0372637
EFR3A	0.625419	0.0389551
HSD17B10	-0.625095	0.0409487
ARHGAP12	0.625088	0.0434375
BRF1	-0.624862	0.0395161
MTRF1L	0.62481	0.0407808
WASH2P	-0.624741	0.0274676
CCDC59	0.624621	0.0346707
PRRT3	-0.62456	0.0384611
USP9X	0.624198	0.0327412
PCNP	0.624084	0.0389081
SDHAF1	-0.624047	0.0473836
UACA	0.623935	0.0432902
HEMK1	-0.623859	0.0428827
ITGA7	-0.623817	0.0448209
ERCC6L	0.623815	0.0425805
BORA	0.623799	0.0432606
MESP1	-0.623718	0.0390643
SLC25A42	-0.623631	0.0495501
ZBTB33	0.623529	0.0412844
HMHA1	-0.62332	0.0437164
GTF2IRD1	-0.62331	0.0418215
FOXN2	0.623211	0.0478514
TAF6L	-0.623208	0.0411494
MUTYH	-0.623136	0.0502283
SEZ6L2	-0.623012	0.0394299
PIK3C2A	0.622988	0.042259
ESCO1	0.622719	0.0446811
HSPH1	0.622476	0.0447361
PAK2	0.62239	0.0314148
NADSYN1	-0.622378	0.0389376
UTP15	0.622339	0.0393215
ZNF205	-0.622283	0.0491749
LSM7	-0.622103	0.0440419
MED13	0.622089	0.0378241
TAF1D	0.622083	0.0395124
CROCCP2	-0.622005	0.0494992
KIF5B	0.621891	0.0349878
LIMK2	-0.62185	0.0506389
ARL6IP1	0.621776	0.0298388
TVP23B	0.621767	0.0528587
TXNDC16	0.621691	0.0525254
C7orf73	0.621249	0.0409577
RASSF5	-0.620878	0.0530816
QKI	0.62087	0.0313002
VPS13C	0.620733	0.0420694
NFIA	0.620486	0.0532289
TACSTD2	0.620438	0.0531004
SLC9A3	-0.620351	0.0526156
HOXA11	-0.620301	0.0529539
ITPRIPL2	0.620206	0.0422001
ATP11C	0.62014	0.0403446
SENP6	0.620117	0.0370022
TTC30B	0.620059	0.0523216
NME3	-0.62	0.0517517
CLIP2	-0.619794	0.0387175
ZFAND5	0.61979	0.0394763
EIF5A2	0.619775	0.0492876
NDUFS6	-0.619699	0.0503695
DMTN	-0.619572	0.047859
ANKRD28	0.619516	0.0324147
HSD17B1	-0.619483	0.049047
SEC24B	0.619428	0.041074
SLC16A1	0.619268	0.038344
CEBPA-AS1	-0.619181	0.0437987
ZC3H10	-0.61916	0.0530806
ARHGAP31	-0.618976	0.0412491
ROBO3	-0.618935	0.0503972
STX1B	-0.618855	0.0494265
POMGNT1	-0.618406	0.033646
PABPC1L	-0.618315	0.049672
ZNF316	-0.618305	0.0396052
SSR3	0.618285	0.0482264
GOLGA4	0.618269	0.0418746
GJA1	0.618171	0.0535407
FTL	-0.618163	0.0326829
FAM117B	0.618134	0.0527959
NAP1L1	0.618064	0.0379527
COL27A1	-0.617881	0.0508466
NPIPB3	0.617805	0.053614
DVL2	-0.617782	0.0396469
GADD45GIP1	-0.617333	0.0509726
LIMD2	-0.617277	0.0536439
RC3H1	0.61721	0.0495939
B9D1	-0.617048	0.0439673
NPDC1	-0.617005	0.0413559
WDFY3	0.616998	0.0323496
PQLC2	-0.616938	0.0427274
UBE2W	0.616881	0.046727
TMEM33	0.616809	0.047808
KREMEN1	-0.616803	0.0434051
BNIP3L	0.616787	0.0501123
LZTS1	-0.616754	0.0532194
CRIPAK	0.616548	0.0426712
KIAA1522	-0.616378	0.0340878
MBNL1	0.616154	0.0436859
SHOC2	0.61585	0.0395345
ATOH8	-0.615617	0.0516663
SV2A	-0.615556	0.0395048
C14orf80	-0.615056	0.0449445
ZNF646	-0.614946	0.0385879
ZNF428	-0.614894	0.0394612
YOD1	0.614852	0.0508356
CCDC8	-0.614825	0.0544462
NDUFAF4	0.614724	0.0485874
REV3L	0.614498	0.0485235
DPM2	-0.614472	0.0352946
LTN1	0.614101	0.0379472
FASTKD3	0.61361	0.0366173
TIRAP	-0.613524	0.0559754
EML2	-0.613317	0.051554
POLR2M	-0.613189	0.0397557
DLD	0.613077	0.0430912
TOP2A	0.61293	0.0351712
MAP3K11	-0.61232	0.0346577
PLK2	0.612196	0.0565593
TNK1	-0.611969	0.0566767
ALG14	0.611825	0.0565643
DDAH1	0.611407	0.0460317
H2AFJ	-0.611385	0.042344
NGRN	-0.611354	0.0339838
TAGLN	-0.611278	0.0420264
NMRAL1	-0.611173	0.054996
CAPG	-0.611089	0.0398204
GAPDHS	-0.611073	0.0462229
SLC38A6	0.610969	0.0538912
PPAP2B	0.610925	0.0522205
NMNAT2	0.610693	0.0571199
SYT14	0.610668	0.0565395
ERCC6	0.610591	0.0547371
TM9SF3	0.610439	0.0450187
ETS1	0.61028	0.0480718
PRKACG	-0.610239	0.042632
ECT2	0.610233	0.0430283
PCGF5	0.610135	0.0364191
MID1IP1	-0.610067	0.053047
SOCS5	0.610058	0.0497785
CHURC1	0.610023	0.0505457
FANCG	-0.609865	0.0324955
MICAL1	-0.60975	0.0398773
MAD1L1	-0.609711	0.04086
RUNX1	0.609668	0.052727
ARSJ	0.609611	0.0564169
SNHG7	-0.609587	0.0547179
GLRX	0.609339	0.0572737
NNT-AS1	-0.609233	0.0577273
C11orf35	-0.609159	0.0391293
DGCR6	-0.609124	0.0564643
LIMA1	0.608934	0.0524792
ABCA7	-0.608385	0.0543461
DIRAS1	-0.608382	0.0559279
LRP4	-0.608372	0.0538261
DEAF1	-0.607902	0.0461692
FKBP2	-0.607882	0.0483994
DBF4	0.607846	0.0445669
MVK	-0.607832	0.0507385
ABHD8	-0.607756	0.0380084
LINC01057	0.60773	0.0557153
IGFBP5	0.607522	0.0356677
METTL10	0.607435	0.0442372
SBNO1	0.607008	0.0513134
PDLIM5	0.606974	0.0579444
GIGYF1	-0.606941	0.036092
CCDC130	-0.606922	0.0494146
DCAF15	-0.60671	0.0379016
UBE2V2	0.606497	0.0451259
PAQR8	-0.606495	0.0440609
SLC2A4RG	-0.606448	0.0423837
NDUFC2	0.606381	0.0483916
SESN1	-0.606325	0.0548449
TCF19	-0.606303	0.0408092
CACNB1	-0.606212	0.0464688
DCUN1D1	0.606132	0.0475068
ANKDD1A	0.606117	0.0345008
SLC11A2	0.606075	0.0495398
GLCE	0.605934	0.0549218
OPA1	0.605554	0.0469277
DNAJC24	0.605299	0.0451601
NFYB	0.605261	0.0477809
ANP32E	0.605235	0.044074
ASH1L	0.605218	0.0377022
SLK	0.60503	0.0412517
MIR5047	-0.604799	0.0587645
RILPL1	-0.604455	0.056225
CAB39	0.604427	0.0450589
TMEM8B	-0.60442	0.0483509
ABCE1	0.604373	0.0552186
RBM42	-0.604049	0.0403231
IPO8	0.603932	0.0416073
SFPQ	0.603848	0.0460839
KCTD12	0.60384	0.0498077
MTL5	-0.603707	0.0601232
AKAP11	0.60357	0.0401371
DPY19L2P2	-0.603562	0.0569119
DHRS1	-0.603407	0.053701
ABHD13	0.603407	0.057383
ZGPAT	-0.603205	0.0438424
UTP20	0.603088	0.0498461
WAPAL	0.602985	0.0371511
ARPP19	0.602936	0.048012
C16orf72	0.60285	0.0408777
ESF1	0.602691	0.0528798
LTV1	0.602492	0.0467509
ISL2	-0.602355	0.0585489
NFATC2IP	-0.602226	0.0385974
CHRDL1	0.602052	0.0589575
ITGBL1	0.601915	0.0393673
ZSCAN22	-0.60183	0.0506355
PPOX	-0.601648	0.0603138
MIEF2	-0.601561	0.0530462
TAF1C	-0.601525	0.041493
HMMR	0.601494	0.036234
CEP170B	-0.601321	0.0350294
USP14	0.60129	0.0418537
C19orf60	-0.601182	0.0572267
ACSL3	0.601158	0.037193
RPAP2	0.600771	0.0538385
IL1RAP	0.600736	0.0600998
DNAJC2	0.6006	0.0546935
ATP11B	0.600467	0.0467524
SLC9A3R2	-0.600307	0.0456201
GTPBP3	-0.600127	0.0429112
ZGLP1	-0.599859	0.0531728
BMP2K	0.599786	0.0601899
PRPF4B	0.599517	0.0537391
NR1H2	-0.59924	0.0422941
AAK1	0.598956	0.0379689
SUSD1	-0.598853	0.0550874
FBXO17	-0.598849	0.0519216
SPPL2B	-0.598719	0.0521997
DENND2A	-0.598642	0.0611601
CEP135	0.598509	0.0584304
MDN1	0.598442	0.0584155
HCN3	-0.598404	0.0588571
PGRMC2	0.598398	0.0474379
LLGL2	-0.598356	0.0620974
CENPE	0.598293	0.043352
IGFBPL1	-0.598166	0.0547093
NACAD	-0.598149	0.0552854
NAMPT	0.598135	0.0479282
KIF11	0.597673	0.0373334
FAM207A	-0.597641	0.0533604
CREB3L4	-0.597609	0.0626612
PPP1R16A	-0.597475	0.0431516
LOC148709	-0.597455	0.0429566
HIST1H1B	0.597424	0.0202805
TMEM167A	0.597373	0.0488201
IFI6	-0.597283	0.0522907
SIX5	-0.597186	0.0454378
LIMCH1	0.597178	0.0416688
OSBPL7	-0.597115	0.0597598
RNF149	0.596819	0.0581002
PALM2	0.59671	0.0630887
FRMD6	0.596591	0.0527607
LOC90784	0.596517	0.0537485
ARHGAP33	-0.596194	0.0632434
MIPEP	0.596104	0.0470311
IL22RA1	-0.59594	0.0479766
AP1AR	0.595723	0.056927
MED7	0.595615	0.0595521
ZEB1	0.595494	0.0469611
2016-09-07	0.595426	0.0434804
BNIP2	0.595275	0.0445441
TMED5	0.595263	0.0452071
ST7-AS1	-0.595221	0.0512075
TMEM141	-0.595171	0.0513121
PM20D2	0.595162	0.0417057
WDR83	-0.594805	0.0635016
FRMD3	0.594764	0.0426203
NDUFS8	-0.594597	0.0519951
S1PR3	0.594593	0.064113
CYTH1	-0.594591	0.0433879
XPO1	0.594528	0.0404704
HES6	-0.594524	0.0623063
PAPD4	0.594505	0.049696
CDPF1	-0.594431	0.0548424
SMIM13	0.594428	0.0494296
LINC00176	-0.594397	0.0548104
LINC00116	-0.594315	0.0573379
MMP15	-0.594312	0.0498674
FIZ1	-0.594233	0.059698
OSBPL8	0.594141	0.0431012
CPZ	-0.593867	0.0609646
NDUFB3	0.593845	0.0632566
LIPT2	-0.593835	0.0492089
PLEKHA4	-0.593806	0.0557978
ERGIC2	0.593801	0.0587196
LMBRD1	0.59372	0.0608213
C12orf4	0.593707	0.049425
PC	0.593693	0.0554117
SRP54	0.593457	0.0377864
TXNIP	-0.593329	0.0376791
LSM3	0.593328	0.0615759
PCDHGB5	-0.593301	0.0563677
TCIRG1	-0.593226	0.0394147
PAFAH1B2	0.59308	0.0455577
MRPL4	-0.59304	0.0414491
PHLDA3	-0.592881	0.0518136
ARHGEF40	-0.592783	0.0535483
AZI2	0.592691	0.0444404
COMMD4	-0.592651	0.0471166
PTBP3	0.592572	0.0521109
SH2B2	-0.592339	0.0649437
MPG	-0.592198	0.0469095
CNOT7	0.592144	0.0447188
NUDT1	-0.592104	0.044472
NFASC	-0.591904	0.0476356
GLI4	-0.591899	0.0653319
FBXO30	0.591887	0.053261
SPOPL	0.591843	0.0563186
RARRES3	-0.59176	0.0472331
SMARCA5	0.591591	0.04511
RECQL4	-0.591351	0.035071
PNKD	-0.591178	0.0554794
TRPM4	-0.591135	0.0603721
FAM204A	0.591101	0.0604857
NPC2	0.591029	0.0612571
ADSS	0.59088	0.0493325
SNAI1	-0.590852	0.0625492
AKIP1	-0.590801	0.048474
CEP83	0.590737	0.0547497
GPSM2	0.590712	0.0460643
PIGZ	-0.590463	0.0639615
SLC12A8	-0.590445	0.0644235
C17orf70	-0.59042	0.0512806
MYC	0.590378	0.0658486
GLUD2	-0.590143	0.0635988
RARS	0.589992	0.0464905
FMN1	0.589952	0.0621124
WAC-AS1	0.589915	0.0477379
FAM50B	-0.589764	0.0557357
LOC155060	-0.589653	0.0643993
RPL19P12	-0.58964	0.0264862
EPHX1	-0.589544	0.0535332
FOPNL	0.589362	0.0497754
ZNF22	0.589293	0.0628377
CCAR1	0.589265	0.0467668
KRAS	0.589147	0.039102
GLRX3	0.589144	0.0522596
TMEM59L	-0.589023	0.0555618
CRLS1	0.589009	0.0561204
TRIB1	0.588982	0.0666761
AP1S2	0.588959	0.0541654
PDZD8	0.588885	0.0554081
DPF1	-0.588879	0.0649777
BTN2A2	-0.588774	0.0644688
HR	0.588727	0.0576488
RAB18	0.588614	0.0530384
NUDCD1	0.588557	0.0537928
CORO6	-0.5885	0.0560418
ANKRD33B	0.588419	0.0530925
SLMO2	0.588244	0.0537122
ATF2	0.588168	0.0562524
NRAS	0.588067	0.0379125
RICTOR	0.587798	0.0596989
ARPC1B	-0.587744	0.0434684
PRR22	-0.587713	0.0643961
SLC39A13	-0.587712	0.0426744
ORAI3	-0.58767	0.0561471
ORMDL1	0.587604	0.0521274
EIF1AX	0.587524	0.0505198
TPX2	0.587495	0.0363665
EIF2A	0.587404	0.0554339
ZNF589	-0.587295	0.0571181
ZWILCH	0.58721	0.0495034
RB1	0.58719	0.0450721
IP6K2	-0.586993	0.0425269
TMEM2	0.586815	0.0561511
RPL39	0.586741	0.0507743
WRAP73	-0.586665	0.0432045
MAP3K10	-0.586635	0.0585423
AKAP12	0.586443	0.0596535
NT5C3A	0.58642	0.0519723
COMTD1	-0.586408	0.0675035
CHD1	0.586294	0.0406764
GTF3C4	0.586084	0.0477189
AAMP	-0.585891	0.0352579
ARL4D	-0.585846	0.0648688
SLC35B3	0.585783	0.0637541
IL17RC	-0.585734	0.0604201
GALNT16	-0.585672	0.0556289
TAZ	-0.585589	0.0475218
TYK2	-0.585422	0.0382694
NXT2	0.585233	0.0650626
CRBN	0.58522	0.0642394
MAOA	0.585093	0.0560792
SSR1	0.58503	0.0505452

## Sheet: BPIFB1 Stimulation
	log2FoldChange	pvalue
PTX3	0.960599	0.00270578
SPRED1	0.944395	0.00327338
PCED1A	-0.930878	0.00363223
MUTYH	-0.923999	0.00369218
RPS6KL1	-0.910069	0.0046011
ALDH5A1	-0.90484	0.00476462
ABAT	-0.900039	0.00502116
PLOD2	0.890641	0.00482074
TCN2	-0.889806	0.00551132
ISL2	-0.8863	0.00538298
CDT1	-0.878786	0.00616103
LZTS1	-0.878102	0.00591781
NUP35	0.874393	0.00595449
ASPSCR1	-0.871145	0.00664786
PPOX	-0.868533	0.00669226
NSUN5P1	-0.865202	0.00676696
APBB3	-0.863816	0.00644118
SLC25A32	0.86127	0.00732715
FAM46A	0.859583	0.00723806
LLGL2	-0.858721	0.00741989
ARHGAP29	0.857432	0.00692118
GNG12	0.856743	0.00693992
IRF5	-0.856498	0.0076582
RUNX1	0.854192	0.00666791
ASPM	0.853543	0.00700506
ELL2	0.851869	0.00717112
CLDN12	0.850169	0.00767989
SPRY4	0.848874	0.00696191
DST	0.845661	0.00707056
BNIP3	0.845284	0.00818856
IL1RAP	0.84214	0.00842567
FANCB	0.841971	0.00806583
PPCDC	-0.840963	0.00883191
INSIG2	0.840383	0.00836423
MDN1	0.839612	0.0079353
C4orf3	0.83883	0.00900538
HIF1A	0.837031	0.00813576
IQCC	-0.836633	0.00914159
BNIP3L	0.832779	0.00818169
PDE1C	0.831687	0.00949778
PPP1R16B	-0.829994	0.00692272
DENND2A	-0.829136	0.00950642
GAPDHS	-0.827968	0.00690917
TLCD1	-0.827768	0.00995266
ETS1	0.827664	0.00736071
ZFYVE19	-0.827078	0.0090683
AHNAK	0.826674	0.00899217
SHROOM2	0.826365	0.0094721
B3GAT3	-0.825817	0.00974632
NDRG2	-0.824553	0.00543302
CCDC113	-0.82444	0.0102426
KIF18A	0.824333	0.0101479
AMH	-0.823006	0.00929926
ZFHX4	0.821014	0.0105744
GDAP2	0.820655	0.010529
ARHGEF16	-0.820554	0.0105562
PPAT	0.81977	0.00946957
NFAT5	0.819235	0.0106749
SCRN2	-0.818612	0.0106627
HSPE1	0.81847	0.0108208
FMN1	0.818162	0.0095828
TBC1D10A	-0.818157	0.010815
CYFIP2	-0.817745	0.0106579
DCAF6	0.817673	0.00981941
CPEB2	0.817566	0.0106193
ARHGAP33	-0.816497	0.0109635
PGAP3	-0.816243	0.0103822
PLK2	0.814553	0.0111834
BMP2K	0.814332	0.0107597
PAOX	-0.814292	0.0105566
EIF4E	0.813656	0.0111915
FBXW4	-0.813419	0.0107145
TRPV1	-0.811446	0.0112046
MFI2-AS1	-0.811442	0.00733797
UACA	0.809608	0.00874982
GCLM	0.809552	0.0115883
APLP1	-0.809519	0.0115694
WASH3P	-0.808031	0.0118687
FAM201A	-0.807378	0.0117575
SLC29A4	-0.807317	0.010992
B3GNT5	0.806842	0.011968
DCBLD2	0.806773	0.0118216
VGLL3	0.806188	0.0117097
MAP1A	-0.805805	0.0120919
BACH1	0.804821	0.0117992
AGPAT5	0.802697	0.0117524
TFB2M	0.802296	0.012196
CIRBP	-0.801486	0.0103355
TWF1	0.80073	0.0108876
AP3B2	-0.800359	0.0114259
DGCR6	-0.799739	0.0122629
ARHGEF10L	-0.799295	0.0118396
VSIG10	-0.798582	0.0108051
POLR3G	0.798156	0.0120811
WDR90	-0.797601	0.0117763
LOC440434	0.797393	0.0125533
LIMA1	0.797194	0.0111476
DNAH11	0.795288	0.013041
FAM60A	0.794481	0.013359
PDZD4	-0.793563	0.0126497
ZCCHC2	0.792797	0.0135555
LRRC37A3	-0.792367	0.00784359
DLG1	0.7918	0.0108227
ATHL1	-0.791038	0.0114731
TM7SF2	-0.791016	0.0136844
SEZ6L2	-0.790443	0.00897329
RRAS2	0.789236	0.0134768
ARHGEF19	-0.788529	0.0139711
LACTB	0.78852	0.0136504
RTN4R	-0.787938	0.0127645
KRT17	-0.787136	0.0140529
CCNH	0.786959	0.0131999
DAGLA	-0.786951	0.0133922
GLCE	0.786546	0.0127547
DNAJC2	0.786052	0.0119651
CCHCR1	-0.785988	0.0129809
STK17A	0.785367	0.0144722
GPR180	0.785297	0.0133756
FRMD6	0.785183	0.0108307
HLA-C	-0.785059	0.012312
CDC27	0.784693	0.0133284
RPL39L	-0.784252	0.0124923
ITGA7	-0.783255	0.0117772
SMARCD3	-0.783137	0.0118391
P4HA1	0.782173	0.0115989
ABHD11	-0.781176	0.0146401
MET	0.78111	0.0123611
HES6	-0.781018	0.0143384
ADAM9	0.780825	0.0111813
ZSCAN18	-0.780812	0.0144491
KLHL22	-0.780799	0.0129717
CHORDC1	0.780195	0.0141742
SLC4A7	0.779975	0.0149495
AHSA2	-0.779823	0.0150392
ZNF292	0.779406	0.0138627
SEMA3D	0.779178	0.0152625
MAPK6	0.778654	0.011423
CCAT1	0.77813	0.00623206
PRPF38B	0.778125	0.0138626
OSBPL5	-0.777776	0.015216
FRMD3	0.777479	0.00781425
SNAPC1	0.777395	0.0134384
SLFN12	0.777309	0.0137359
GLRX	0.77726	0.0152907
KIAA1919	0.776824	0.0118727
CDH24	-0.776604	0.0111945
TMEM129	-0.776282	0.0136562
ZHX1	0.775749	0.0138577
FAM210A	0.775458	0.0144418
TXNRD1	0.775375	0.0139782
DTX3	-0.775178	0.0154381
SLC25A51	0.775073	0.0158007
GJA1	0.774723	0.0155295
TFPI2	0.774347	0.015363
TIMP3	0.774173	0.011843
ZNF469	0.773796	0.0140147
KCNAB2	-0.773648	0.014176
GPR126	0.773114	0.0146916
C17orf62	-0.772723	0.0136847
MDK	-0.771457	0.0160932
TP73	-0.771445	0.0154186
KLF5	0.771204	0.0149326
FBXO32	-0.771143	0.0158364
FGFR3	-0.770937	0.0108181
SACS	0.770457	0.014312
NEURL1B	-0.770217	0.0140718
TRIM65	-0.770194	0.0124031
RAP1B	0.769992	0.0136968
IKBIP	0.769407	0.0164912
SLC38A2	0.76812	0.01331
UGCG	0.768049	0.0118189
MZT1	0.767872	0.0166164
POU2F1	0.767381	0.0166193
ARL4D	-0.767131	0.0156351
ITGA11	-0.766783	0.0159485
PRKAG2	0.766535	0.0169977
COPS2	0.765898	0.0157306
FAXC	-0.765854	0.0156271
NOG	0.765676	0.00784714
CCDC8	-0.764862	0.0167174
IRS2	0.763773	0.0173655
FBLN5	-0.763414	0.0174364
ENHO	-0.763331	0.0130318
MYO1D	-0.763066	0.0174415
TIMP4	-0.762582	0.0171536
GPC2	-0.76203	0.0139828
SLC25A42	-0.762003	0.0164349
ZNF76	-0.761852	0.0176362
PURB	0.761757	0.0169513
UBE3D	0.761542	0.0176045
MYC	0.760711	0.0177827
RAB11FIP4	-0.760237	0.0146757
TMEM254	-0.760211	0.0171718
RAD52	-0.759731	0.0171686
TMEM59L	-0.759644	0.0135203
C19orf48	-0.758919	0.0146187
ELMOD2	0.758651	0.0171439
IGFLR1	-0.758569	0.0171792
LOC100506469	-0.758175	0.0171442
KIAA1715	0.758146	0.0164667
FOXD2-AS1	-0.758042	0.0182575
TP53I13	-0.757763	0.0176615
SGOL2	0.75773	0.0174925
GJD3	-0.757524	0.0181827
KPNA3	0.757213	0.0156189
SNHG11	-0.757105	0.0177946
LPAR1	0.756954	0.0177978
GMFB	0.756463	0.0164047
RPP25L	-0.755628	0.0159512
LIMK2	-0.755005	0.0176491
ANO8	-0.754878	0.0172451
CENPF	0.753984	0.0138834
ST3GAL3	-0.753775	0.0180816
TNFRSF10D	0.753722	0.0161962
NEXN	0.753706	0.0188965
SMAD3	0.75368	0.0155914
LOC284454	-0.753297	0.0179527
TMEM123	0.752861	0.0156427
SMPD3	-0.752392	0.00525108
AHR	0.752296	0.0161665
MC1R	-0.752104	0.0189881
CBX2	-0.750692	0.014839
DLGAP5	0.749845	0.0193198
BIRC6	0.749178	0.0164076
KIF5A	-0.749093	0.0195708
SNRPE	0.748971	0.0196087
JUN	0.748592	0.0197451
USP9Y	0.748185	0.0192958
MIS18BP1	0.748104	0.0159297
VPS13A	0.747819	0.0165297
ARSJ	0.747449	0.0193573
PRPF4B	0.747284	0.0162317
ITGB8	0.74713	0.0200069
SFXN2	-0.746974	0.0197129
ZBTB46	-0.746675	0.019796
SMCO4	-0.7463	0.019327
AKAP12	0.74625	0.0165523
EXOSC6	-0.746016	0.016298
TENM2	0.745744	0.0199221
ABTB1	-0.745282	0.0201275
PLEKHA4	-0.745033	0.0164231
BTG2	-0.74494	0.0160226
RILP	-0.744319	0.0117865
TBC1D4	0.744196	0.018727
CHDH	-0.744129	0.0191451
APOL1	-0.743943	0.0199095
RBMS1	0.742903	0.0191175
KIF3A	0.742685	0.0193898
RBCK1	-0.742286	0.0187254
DPP7	-0.742126	0.0189239
TMEM2	0.741834	0.0158209
VAMP1	-0.741832	0.0208831
LOC81691	-0.741792	0.0208485
GSDMD	-0.741723	0.0175071
RBPJ	0.741538	0.0174739
SLC48A1	-0.741512	0.0193124
BRSK1	-0.741085	0.018108
IL11RA	-0.740133	0.0175845
MFGE8	-0.740066	0.0154362
DDX21	0.739512	0.017048
NSUN5	-0.739481	0.0160867
ACSL4	0.739041	0.0147584
BZW1	0.738903	0.0173429
KCNMA1	0.738465	0.0199762
AUTS2	-0.738318	0.0199177
PAK1IP1	0.737974	0.0210257
OXLD1	-0.737871	0.0195195
DDX17	0.737834	0.0189118
HSF4	-0.737366	0.0202441
LOC100289092	-0.736997	0.0215029
SLC35A3	0.736898	0.0214108
MMP15	-0.736743	0.015075
TRIM68	-0.736529	0.021835
DUSP9	-0.736264	0.0217329
TLCD2	-0.736217	0.0218856
DCAKD	-0.735986	0.0147793
BLVRB	-0.735887	0.0183461
OTUD4	0.735446	0.0192969
RALGPS2	0.735442	0.0181191
REEP6	-0.73544	0.0218322
BIRC2	0.735388	0.0177151
C12orf57	-0.735381	0.016428
SOCS5	0.735374	0.0181258
RAB36	-0.734815	0.0203704
TRPM4	-0.734657	0.0196104
ALKBH6	-0.734115	0.0179239
OGFOD2	-0.733894	0.0207895
FDXR	-0.733399	0.0196146
G2E3	0.733105	0.0221714
FDX1L	-0.732918	0.0224893
NNT-AS1	-0.732718	0.0224709
FOXA1	0.732626	0.0150942
LOC284889	-0.732406	0.0211706
CBX3	0.732271	0.0191827
HDAC11	-0.732172	0.0221595
RBM12	0.732098	0.0218151
ARHGAP5	0.731917	0.0210223
GDF15	-0.731829	0.022421
RB1CC1	0.731712	0.0212518
HLA-B	-0.731546	0.0177224
OSBP2	-0.731343	0.0200997
S1PR3	0.731336	0.022774
AMIGO2	0.731294	0.0226821
LINC01003	-0.731068	0.0200178
LIMD2	-0.73095	0.0222914
NR2C2AP	-0.730505	0.0192647
FAR1	0.730227	0.0171604
FAM212B	-0.729826	0.0230378
FAM49B	0.729734	0.016976
KHK	-0.728639	0.0189519
ZFAND2A	-0.728561	0.0223906
DOK4	-0.728499	0.0228905
LPP	0.728308	0.0198723
ASPHD1	-0.727903	0.0213765
SLC39A10	0.727902	0.0226612
PPM1H	-0.727708	0.0226992
IMPAD1	0.727457	0.0170389
SYNCRIP	0.727306	0.0169903
PYCR2	-0.727212	0.0163555
NADSYN1	-0.727067	0.0158795
CLK4	0.726999	0.0231767
TNFRSF19	0.726235	0.0225888
TRAM1	0.725749	0.0204019
LHX2	-0.725357	0.0221595
KIF14	0.72531	0.0219393
H2AFY2	-0.724783	0.0190155
ERI1	0.724395	0.0187592
P2RX4	-0.72393	0.0241867
KRTAP2-3	0.723876	0.00570398
AK6	0.72368	0.02332
TSPAN33	-0.723672	0.0227361
LOC146880	-0.72349	0.024089
FLJ22447	0.723434	0.0129684
EIF3J-AS1	-0.72343	0.0228129
CISH	-0.722807	0.0207501
PHYH	-0.722713	0.0216619
BST2	-0.722601	0.0239453
PDLIM5	0.722087	0.0240962
CAB39	0.721453	0.0167857
PIDD1	-0.721222	0.0240444
SEC24A	0.720897	0.0201777
SNRNP48	0.720839	0.0204271
SLC35F5	0.720768	0.0231521
ZNF853	-0.720038	0.021859
MCIDAS	-0.719943	0.0241771
TM9SF3	0.719402	0.0181917
PSMB9	-0.719324	0.0237177
PIGZ	-0.719028	0.0240543
PRAF2	-0.718971	0.0212636
MCM2	-0.718585	0.0181361
COL6A1	-0.718227	0.0251269
SLC38A1	0.718221	0.0208229
TNPO1	0.718149	0.020961
RNF149	0.718069	0.0226954
RPAP3	0.717375	0.0203606
PRX	-0.716995	0.0254973
SIRT7	-0.716762	0.0199915
SHROOM1	-0.716456	0.0240144
EXPH5	-0.716407	0.0158415
RSBN1L	0.716261	0.0247109
SNAPC3	0.716187	0.0240475
CDKN2C	-0.716132	0.0217539
TPD52	0.715684	0.0215253
WDR3	0.7156	0.0198901
C1orf35	-0.715583	0.0244336
ANKRD9	-0.71519	0.0200288
ITGA2	0.715084	0.0197735
ASS1	-0.714986	0.0251438
ARHGAP11A	0.714851	0.0226951
AGTPBP1	0.714847	0.0199319
IPMK	0.714749	0.0251779
OGDHL	-0.714676	0.0256436
EIF3J	0.714563	0.0203166
DEPDC1	0.714025	0.0236715
USP15	0.713847	0.022
LINC01089	-0.71375	0.0236509
CCDC9	-0.713727	0.02524
ANKRD50	0.713725	0.0227299
RFWD2	0.713614	0.0198446
CLDN15	-0.713476	0.0261532
GFER	-0.713375	0.023891
LRP3	-0.712998	0.0212669
FIZ1	-0.712939	0.0239118
TGFBR2	0.712777	0.0233268
ADAMTS6	0.712645	0.0247814
TACSTD2	0.712488	0.0262857
KDM3A	0.712468	0.0195486
CCDC24	-0.712414	0.0256688
NDUFA11	-0.712363	0.0250137
CISD2	0.711917	0.0241368
PBX1	0.711716	0.0181465
TMEM98	-0.711704	0.0263269
ALS2CL	-0.711135	0.0253277
SFI1	-0.711024	0.0264632
SBNO1	0.710662	0.0225485
MTHFR	-0.710607	0.0264892
ABCE1	0.71049	0.0242316
ACACB	-0.710155	0.0261679
RLF	0.709772	0.0235479
PAPOLA	0.709241	0.0203265
C3orf58	0.709192	0.0266983
ARL5A	0.708953	0.0268459
KCTD13	-0.708945	0.0244841
PASK	-0.708837	0.0232106
DNAJC17	-0.708542	0.0217089
EEF1E1	0.708331	0.0243685
VTA1	0.708087	0.0224501
NAV1	0.707994	0.0251442
ECT2	0.707965	0.0189345
CYB5R1	-0.707891	0.0178484
PLEKHH3	-0.70786	0.0259534
ALCAM	0.707624	0.0224083
TSPAN15	-0.707535	0.0257455
ZNF688	-0.707267	0.0272526
ITPRIPL2	0.706543	0.0207373
H1FX	-0.706336	0.0241394
ESF1	0.706324	0.0233789
POU6F1	-0.706224	0.0231577
INPP5D	-0.70611	0.0165164
TRMT10C	0.706079	0.0278897
ZNF324B	-0.705139	0.0278066
ZC3H15	0.705095	0.0181266
ZNF251	-0.704974	0.0244903
PLEK2	-0.704843	0.0280015
TMPO-AS1	-0.704373	0.0280339
YWHAZ	0.704308	0.0218009
KTN1	0.704232	0.019508
MVK	-0.703968	0.0236861
MARVELD1	-0.703923	0.0207594
MCM5	-0.703745	0.0197961
DEK	0.70359	0.0213863
LRRC8C	0.7035	0.0272607
SPTBN2	-0.703124	0.0229982
HAGHL	-0.70255	0.0283056
FAM171A2	-0.702287	0.0261227
NPTXR	-0.70225	0.0265083
MTDH	0.70224	0.0207771
LOX	0.702038	0.0188554
HSPH1	0.701948	0.0236253
FGF2	0.701594	0.0237141
TBX3	0.701341	0.0283874
GSPT1	0.700909	0.0204211
NAAA	-0.700715	0.0162542
UTP20	0.700691	0.0227279
CPT1C	-0.70055	0.0257639
HAPLN3	-0.700539	0.0214994
KREMEN2	-0.700298	0.0291237
PWWP2B	-0.699524	0.0262705
CAPN5	-0.699429	0.0269125
ZNF362	-0.699174	0.0259505
LIPT2	-0.699071	0.0204885
CNIH4	0.698838	0.023654
SLC25A16	0.698811	0.0292446
MZT2B	-0.698791	0.0295502
CBX4	-0.698382	0.0269518
C19orf57	-0.698326	0.0226566
LIFR	0.698251	0.024506
ZKSCAN3	-0.698138	0.0297066
GLS	0.697832	0.0267381
CHML	0.697504	0.0257936
SLC4A11	-0.697461	0.0297947
CEBPB	-0.697191	0.0254271
WDR43	0.697131	0.0252172
KATNBL1	0.696836	0.0213623
TFPT	-0.696774	0.0300447
LBX2-AS1	-0.696574	0.0282131
FAT1	0.695426	0.017455
ZNF862	-0.694976	0.0303884
PARP12	-0.694971	0.0209293
IP6K3	-0.694753	0.0299878
ENGASE	-0.694729	0.0241306
CASKIN2	-0.694661	0.0264258
DHRS4	-0.694279	0.0229017
CRLS1	0.693922	0.0245404
RGS3	-0.693791	0.0307332
USP12	0.69336	0.023436
RAB3IL1	-0.693224	0.0240905
BTAF1	0.692399	0.0263326
LDHA	0.692214	0.0237058
PSMC3IP	-0.692122	0.0310313
RAB1A	0.692081	0.0249399
FUT11	0.691607	0.0311104
FAM195B	-0.691523	0.0265065
LURAP1L	-0.691521	0.0312443
ANKRD6	-0.691241	0.0245901
SGTB	0.690811	0.0263341
DNAJB4	0.690736	0.0309332
FOXE1	-0.690519	0.0290645
C10orf10	0.690364	0.02125
HK2	0.690355	0.0303243
ZRANB2	0.690276	0.0271948
PPIG	0.690229	0.0218631
ATP6V0E2-AS1	-0.690123	0.0310956
PPP1R37	-0.690098	0.025545
DLC1	0.68978	0.021697
CORO6	-0.689294	0.0251172
RPF2	0.689102	0.029801
CASC5	0.688743	0.0259719
NLN	0.688584	0.0294521
ATP2B1	0.688009	0.0242415
DHX36	0.687406	0.0226566
ZNF691	-0.687303	0.0276151
C5orf55	-0.687292	0.0323552
SLC9A3	-0.687202	0.0318252
PHPT1	-0.687148	0.0301231
ABHD4	-0.686967	0.0211681
GDPD5	-0.686962	0.025365
FAM84B	-0.686704	0.0275981
MEIS3	-0.686635	0.0243087
ROBO3	-0.68658	0.0300297
CTNNAL1	0.686567	0.0250055
LOXL2	0.686452	0.0280272
NISCH	-0.686005	0.0202789
USP24	0.685912	0.0210708
ALDH3B1	-0.685676	0.0293962
VASN	-0.685509	0.0320772
PSPC1	0.685154	0.0296045
SLC4A3	-0.684876	0.0298007
CD109	0.684871	0.0216021
ALG14	0.684598	0.0329225
FTL	-0.684472	0.0180276
NOC3L	0.684419	0.0261199
PKMYT1	-0.684221	0.0289813
HPS4	-0.683898	0.0247691
ZNF250	-0.683619	0.0316561
CLINT1	0.683533	0.0190706
ZNF419	-0.683491	0.0312927
TMEM86A	-0.683255	0.00766217
RAB8B	0.683177	0.0294788
MAP3K6	-0.683073	0.028744
RNF166	-0.682953	0.0311211
SNX14	0.682685	0.0228134
ASH2L	-0.682385	0.0246832
SERPINB8	0.682135	0.0271748
SMC4	0.681983	0.0220316
HCN3	-0.681969	0.031269
TPRA1	-0.681117	0.0247541
FASTKD5	0.680863	0.0339211
PCF11	0.680726	0.0314128
FBXO33	0.680536	0.0331282
MROH6	-0.680509	0.0327435
HBS1L	0.680506	0.0298126
ZBTB33	0.680131	0.0261232
2016-09-07	0.680046	0.0211421
ZBED8	-0.679953	0.0340806
PTGES3	0.679811	0.0242718
NBPF3	-0.679612	0.032272
C6orf226	-0.679595	0.0108661
KPNA2	0.679308	0.0325377
DTD2	0.679035	0.034458
SNHG7	-0.678837	0.0324185
RHOQ	0.678706	0.0295868
OPA1	0.678546	0.0260212
MTRF1L	0.678486	0.0263865
MPP2	-0.678403	0.0263316
TRIM7	-0.678301	0.0275644
GPR162	-0.678193	0.0297962
MAMDC4	-0.678086	0.0338638
SRPX2	0.678039	0.0310244
CAPZA2	0.677991	0.028128
EPOR	-0.677963	0.0342958
SSR3	0.677958	0.0303218
C6orf47	-0.677742	0.0297837
FAM131A	-0.67773	0.030569
ANP32E	0.677567	0.0242466
SUGT1	0.677313	0.0304631
LOC100287015	-0.676718	0.0350992
SLMO2	0.67661	0.0265593
CLIC4	0.676491	0.0288929
ZFAND5	0.676485	0.0246554
FAM86FP	-0.676287	0.0340674
HLA-F	-0.67615	0.0352262
OSBPL7	-0.676044	0.0331059
ADC	-0.675818	0.0334217
ANXA1	0.675647	0.0298363
C20orf196	-0.675306	0.0338513
AK4	0.675247	0.0222059
SERPINE2	0.675084	0.0301438
DNMBP	0.675072	0.0305751
DVL2	-0.675041	0.0246006
PSMB8	-0.674753	0.0320167
CCDC102A	-0.674243	0.0354851
RASSF5	-0.673961	0.0357854
H19	0.673388	0.0268079
CLDN11	0.673351	0.0353202
NDOR1	-0.673292	0.030146
PPP1R15A	-0.673113	0.0360732
MZT2A	-0.673065	0.0350728
THAP7	-0.672944	0.0319344
BTBD1	0.672602	0.0246484
SUV420H2	-0.67247	0.0329792
RRAGD	-0.67223	0.0359557
EFR3A	0.671942	0.0266183
ACBD4	-0.671836	0.0363778
RAB18	0.671586	0.0274175
ZNF747	-0.671537	0.0354079
ARVCF	-0.671503	0.0365047
PDS5B	0.671088	0.0263194
ADAMTS16	0.671012	0.0263094
YPEL3	-0.670904	0.0217597
MMP24	-0.670696	0.0300573
EPHX1	-0.670687	0.0281127
SCAMP1	0.670588	0.0305433
RAD18	0.670507	0.0288744
HEXIM2	-0.670066	0.0359155
RPP25	-0.669844	0.0369794
ITPKA	-0.669611	0.0351292
SEC22B	0.669332	0.026041
PACSIN3	-0.668997	0.0305397
CROCCP2	-0.668313	0.0348788
FAM53A	-0.668243	0.0362407
NAP1L1	0.668051	0.0248936
FAM107B	0.668049	0.0241457
FAM126A	0.667751	0.0280534
LMAN1	0.667497	0.023206
FLCN	-0.66744	0.028093
WNT3	-0.667283	0.0369665
COX19	-0.667161	0.0338033
TOP1	0.666962	0.0353052
SFPQ	0.666876	0.0276253
MLLT3	0.666801	0.0370157
ULK3	-0.666668	0.0292247
ADAM11	-0.666567	0.0378837
MORN4	-0.666561	0.033256
MAML2	0.666529	0.0351406
RIMS4	-0.666522	0.0371026
ABCF3	-0.665763	0.024365
PPIH	-0.665715	0.025878
LDB1	-0.665652	0.0249476
L3MBTL1	-0.665598	0.0327037
PDK1	0.665554	0.0351772
TMTC3	0.665339	0.031031
SLC25A28	-0.665248	0.0356887
TMEM198	-0.665202	0.0382296
WIPF1	-0.664672	0.0270383
NOL3	-0.66466	0.0380645
ZNF554	-0.664548	0.0375876
MINOS1	0.664087	0.0309623
NDUFB3	0.663989	0.0378654
HLTF	0.663878	0.026948
TRIB1	0.663824	0.0387337
RHPN1	-0.663819	0.0263255
SSB	0.663651	0.0260457
ACTR3	0.663481	0.0267433
KREMEN1	-0.66345	0.0298934
ESRG	0.663386	0.0302292
KIAA1524	0.663308	0.0279602
BUB1B	0.663243	0.0327455
STRN3	0.66324	0.0325131
A1BG	-0.66316	0.033373
SERTAD4-AS1	-0.66299	0.0302127
LOC155060	-0.662626	0.0376309
TAB1	-0.662369	0.0297724
FBXO44	-0.662271	0.0284911
RNF215	-0.662197	0.0330565
PHLDA3	-0.661905	0.0299687
ANKRD33B	0.661793	0.0296822
VMA21	0.661793	0.0315689
THAP7-AS1	-0.661729	0.0363065
RPL17	0.661687	0.0389056
HMGB3	0.661475	0.0285774
NDC1	0.661211	0.0290853
MRAS	-0.661095	0.0376191
HLA-A	-0.660696	0.0273221
MST1P2	-0.660462	0.0189393
MESP1	-0.660441	0.0287147
KRBA1	-0.660415	0.0315694
CDK6	0.660353	0.0360178
ADAMTS7	-0.660249	0.0336463
WDR89	0.660219	0.0378242
PFKFB3	0.660215	0.0382748
CCDC107	0.660208	0.0366705
CISD3	-0.659961	0.0392321
TES	0.659753	0.0249642
ITPR2	0.6594	0.0335473
DDX3Y	0.659326	0.0383864
KIF20B	0.659324	0.0379437
KANK2	-0.659186	0.0272481
LOC101928378	-0.658808	0.0397132
CBFA2T2	-0.658694	0.0277811
TMEM107	-0.658617	0.0350602
PIK3C2A	0.658538	0.0318521
DDX3X	0.658489	0.0282334
AMD1	0.658258	0.0292472
ARMCX2	-0.658231	0.0392323
UNC119	-0.658226	0.0317967
SMIM4	-0.658023	0.039118
SLC12A7	-0.657763	0.0404964
RRNAD1	-0.657719	0.0349697
THUMPD3-AS1	-0.657697	0.0363194
PPP2CB	0.657689	0.0242233
MEIS3P1	-0.657497	0.030935
SEMA6C	-0.656745	0.038449
PCNP	0.656617	0.0298351
BTN2A2	-0.656523	0.0392825
GLRX3	0.656475	0.030611
PAG1	0.656201	0.0407388
HSD11B1L	-0.655851	0.0407168
BAX	-0.655815	0.0241913
CLASRP	-0.655776	0.0384445
PANX1	0.655653	0.030171
TNFRSF25	-0.655605	0.0296829
NDRG4	-0.655463	0.0402422
TMEM159	-0.655371	0.0331702
ANXA3	0.655269	0.0336575
2016-09-10	0.655173	0.0337135
LAYN	0.65479	0.0388111
FAM129A	0.654453	0.041176
TFB1M	0.654179	0.0305828
RAPGEF6	0.654021	0.0334935
APCDD1	-0.653995	0.0341082
C1GALT1C1	0.653915	0.0367373
ATG16L2	-0.653891	0.0413811
REV3L	0.653217	0.0360608
PLK4	0.653167	0.0313655
DZIP1L	-0.653143	0.039483
ZNF34	-0.653033	0.0411685
ATF2	0.652997	0.034176
ERLEC1	0.652778	0.0308192
RAPH1	0.652702	0.0308313
SQSTM1	-0.652599	0.0280234
FOXG1	0.652579	0.0409482
TRMT5	0.652567	0.0332268
NABP1	0.652556	0.0398805
SDC4	0.652066	0.024565
NEAT1	-0.652015	0.0369254
BOD1L1	0.651985	0.028154
ERGIC2	0.651684	0.0380897
RPS10	0.65148	0.0387731
KMT2C	0.651365	0.0252295
VPS37C	-0.651273	0.0352204
BAI2	-0.651254	0.0369472
TMEM198B	-0.651123	0.0410857
WWTR1	0.650931	0.0375651
LOC148413	-0.650766	0.0395681
APBA1	-0.650715	0.0239513
CHGB	-0.650662	0.0227019
ALDH16A1	-0.650567	0.0315899
FAM115C	0.65046	0.040744
FLNB	0.650294	0.030324
RGS14	-0.650034	0.0401781
LOC100507002	-0.649939	0.0340742
EIF5B	0.649786	0.0327836
UAP1	0.649581	0.0334177
ASIC3	-0.649578	0.040181
PALM2	0.649504	0.0430388
KRBA2	-0.649143	0.028052
ZBTB17	-0.648931	0.0380094
SLC25A29	-0.648851	0.0340294
ATP7A	0.648732	0.0433919
FAHD2B	-0.648485	0.0391087
TPM1	0.64848	0.0388281
PCDH1	-0.648449	0.0405396
TMOD3	0.648125	0.0236779
NUFIP2	0.647827	0.0349173
C1R	-0.647672	0.0389603
ARNT2	-0.647655	0.0353531
NEK8	-0.647617	0.0428768
ZGLP1	-0.647467	0.0367463
CDV3	0.647376	0.0283338
C1QL4	-0.647331	0.0437208
GPR124	-0.647276	0.0368311
MBNL1	0.647059	0.0341886
GUSBP5	-0.646993	0.0389635
EIF2A	0.646714	0.035011
CCNYL1	0.646634	0.0419054
DISP2	-0.646628	0.039819
LOC648987	-0.646508	0.0386781
LINC00526	-0.646505	0.029442
VAPA	0.646391	0.0316231
ST6GALNAC4	-0.64635	0.0389798
OPN3	-0.646259	0.0426093
AMMECR1	0.645846	0.0378739
NDUFC2	0.645721	0.0356638
CHURC1	0.645105	0.038806
ZFPL1	-0.644972	0.0320963
KLF6	0.644834	0.0387125
KCNQ3	-0.644826	0.0406685
FBXO45	0.644746	0.0346961
BHLHE41	0.644688	0.0341711
PTP4A2	0.64467	0.0287639
TRIM16L	0.644585	0.0442631
MYCBP2	0.644317	0.0345481
EID1	0.644107	0.0377229
PPP2R2A	0.64409	0.026707
UBE2V2	0.644047	0.0335204
SH3TC2	0.644038	0.0446193
ASPH	0.643989	0.0266144
BCL10	0.643929	0.0423606
DCAF13	0.643889	0.0410735
LOC284412	-0.64381	0.0283497
FAM50B	-0.643704	0.0366313
DPM3	-0.643702	0.0447604
LRRC45	-0.643612	0.0406435
USP34	0.643448	0.0321654
NF1	0.643209	0.032959
RAP1GAP2	-0.643147	0.0393019
TRAIP	-0.642857	0.0310729
NCBP1	0.642572	0.0304627
UTRN	0.641726	0.0380772
GALNT16	-0.641657	0.0358329
TCF19	-0.641615	0.0304408
LOC257396	-0.641587	0.045522
FAM86B1	-0.641395	0.0413019
IDUA	-0.641245	0.0338472
SPCS3	0.641144	0.0337007
TMX1	0.641028	0.0304907
CMTM6	0.640948	0.0303832
ECD	0.640806	0.0348684
ZMPSTE24	0.640626	0.0393113
MYL12A	0.6403	0.0369723
NUDT8	-0.64024	0.0459726
FAM162A	0.640215	0.0430781
SV2A	-0.640169	0.0323041
HTR1D	-0.64001	0.0373651
WASH2P	-0.639982	0.0237775
NAT14	-0.639953	0.0444508
IFNLR1	-0.63974	0.0428056
HDAC2	0.639692	0.0369596
SLC35B3	0.639644	0.0431156
UBOX5	-0.639494	0.0389186
DHRS11	-0.639484	0.0392718
SSR1	0.639333	0.0326469
ZNF367	-0.639331	0.0407167
CETN2	0.639297	0.0408434
WNT5A	0.639277	0.0270915
IPO8	0.639083	0.0311538
DSTN	0.63904	0.0369438
ASB16-AS1	-0.638646	0.0462047
ATAD5	0.638561	0.046044
TBXAS1	-0.638559	0.0344955
HSPA4	0.63846	0.0342791
SPEG	-0.638137	0.0458876
DGCR6L	-0.638137	0.0401443
SCOC	0.638133	0.0429622
AGPS	0.638059	0.0388025
ECI1	-0.638012	0.0343376
SLAIN2	0.63784	0.0332031
KLHL17	-0.637543	0.0416473
PICALM	0.637388	0.0259941
HSD17B1	-0.63721	0.0430433
ANLN	0.637182	0.0370039
ZNF500	-0.63717	0.0448649
RHBDF1	-0.637068	0.0319338
SBK1	-0.637018	0.0438687
USP7	0.636964	0.0292003
CRYL1	-0.636898	0.0469992
CORO2A	-0.636775	0.0336262
SYNE2	0.636691	0.034445
ATRX	0.636548	0.0358616
TAF6L	-0.636524	0.0371465
ZNF132	-0.636379	0.047379
SCARF2	-0.636326	0.041563
PABPC1L	-0.636236	0.0434889
PDK2	-0.636066	0.0285589
RPS6KB1	0.635946	0.034187
TELO2	-0.635885	0.0411582
GADD45B	-0.635818	0.033753
LYSMD4	-0.63567	0.0434895
GTF2IRD1	-0.635631	0.0379789
MKS1	-0.63549	0.0417544
NUDCD1	0.635426	0.0374666
ZC3HAV1	0.635097	0.0360194
LDLRAP1	-0.635064	0.0309032
NUS1	0.634929	0.0367524
C4orf33	-0.63483	0.0480035
TNXB	-0.63463	0.0478106
SAMD9	0.634577	0.0471808
ERCC6L	0.634309	0.0393019
CHIC1	0.634252	0.0464818
ZFP69B	-0.634077	0.0467868
ZNF654	0.633968	0.0479724
COL5A3	0.633959	0.0454599
MOAP1	-0.63389	0.0399291
ID3	-0.633771	0.0390761
E2F1	-0.633761	0.0413321
PTBP3	0.633752	0.0378267
PRR16	0.633678	0.048226
SKA2	0.63353	0.0386744
TESK1	-0.633398	0.0356275
PDE6A	-0.633363	0.0375206
PRR14	-0.633212	0.0304794
UBE2W	0.633178	0.0414097
HIST1H1B	0.633095	0.0136583
RHOBTB2	-0.633059	0.0298239
VMAC	-0.632898	0.0387533
KCNH1	-0.632797	0.0391117
LTBP4	-0.632735	0.0382583
TMEM126A	0.632673	0.0449428
C14orf132	-0.63232	0.0420014
HEXA	-0.632177	0.0279428
TRIB2	0.632152	0.0461702
MVD	-0.632108	0.0490305
KIAA1211	-0.632107	0.0338073
HAUS8	-0.632094	0.0373781
ZMAT3	0.632054	0.0432118
PTCD3	0.632038	0.0302855
HPRT1	0.631942	0.0386847
CEBPA	-0.631649	0.0243631
ACOT9	0.631496	0.0329477
CCDC47	0.631434	0.0355975
RWDD1	0.631326	0.039374
GMPR	-0.631168	0.0492847
SCAF11	0.631078	0.0296684
NKRF	0.630958	0.0406091
CDPF1	-0.630392	0.0418411
UROD	-0.63037	0.0437672
CALM2	0.63008	0.0440357
HS1BP3	-0.629897	0.038535
SAT2	-0.629857	0.0454856
CAMK2N2	-0.629773	0.0493445
AP3S1	0.62961	0.0348648
C21orf58	-0.629579	0.0456243
RARRES3	-0.62956	0.0346075
HSP90B1	0.629455	0.0301996
NFATC2IP	-0.629431	0.0306526
OS9	-0.629418	0.0264716
SLIT2	0.629183	0.0500947
ABHD10	0.628976	0.0392649
PAN3	0.628848	0.041049
SMS	0.628668	0.0395578
MGC72080	-0.628624	0.049113
SPSB2	-0.628397	0.048003
MSH5-SAPCD1	-0.628021	0.0371779
LOC100287042	-0.627913	0.0499102
LOC148709	-0.627703	0.0332111
PAQR4	-0.627606	0.0338256
SMARCA5	0.627471	0.0336304
IDI2	0.627056	0.0446435
INPP5E	-0.627034	0.0388668
ZNF286B	0.627005	0.0212427
RPL39	0.627001	0.0368679
RPGRIP1L	0.62698	0.0367081
HEATR1	0.626888	0.0408918
LMF2	-0.626861	0.0381944
CDK18	-0.626469	0.0488724
ABHD13	0.626371	0.0486798
HAUS5	-0.626143	0.0337093
SCNN1A	0.625753	0.0434343
SENP6	0.625569	0.0354621
ZDHHC20	0.62549	0.0321528
WDR36	0.625419	0.0424437
WWP1	0.625336	0.0479289
ORAI3	-0.625325	0.0422151
NAGLU	-0.625284	0.0368894
SPEN	0.625229	0.033642
PPDPF	-0.625203	0.0356785
BMPER	0.625192	0.0394438
CCNO	-0.62507	0.0453739
LRRC40	0.625046	0.0424375
HSPB1	-0.625035	0.0463833
CDK20	-0.624965	0.0476455
PDE8B	-0.624822	0.0404388
TOP1P1	0.624724	0.0454895
RBBP6	0.624583	0.0364525
NFKBIB	-0.624484	0.0361179
TMEM33	0.62404	0.0453214
SFRP1	0.624038	0.0473693
NXT2	0.623999	0.049287
OGFRL1	0.623538	0.0292166
ZMAT5	-0.62333	0.0439374
TAF1C	-0.623226	0.0347618
AK1	-0.622783	0.0355994
VPS13B	0.622749	0.0401186
HR	0.622746	0.0447204
NHLRC3	-0.622438	0.0513154
EGLN1	0.622358	0.0403705
PPP1R3B	0.622235	0.0472802
TEF	-0.622041	0.0525175
STOX1	-0.621983	0.0450794
PPTC7	0.621894	0.0423557
SYTL2	0.621881	0.0521708
CAPN10-AS1	-0.621795	0.0331033
YOD1	0.621786	0.0484568
ENDOV	-0.621764	0.0503939
ING4	-0.621722	0.0448221
GLI4	-0.621705	0.0528986
KIF5B	0.621641	0.0350945
LSM5	0.62158	0.0461778
LOC54944	-0.621175	0.0517981
SLC44A2	-0.621034	0.0338495
GAS8	-0.620893	0.050289
SLC50A1	-0.620836	0.0303268
CEP70	0.620735	0.0493167
ZNF517	-0.620706	0.053244
RPS18	-0.620656	0.0434934
MEMO1	0.620435	0.0450721
CCDC51	-0.620358	0.0324264
OSMR	0.620337	0.0300938
CKB	-0.620327	0.0444839
NKX3-1	0.620182	0.0440638
CCAR1	0.619884	0.0365298
MANSC1	-0.61988	0.0510848
NPC2	0.619846	0.0496791
DHX58	-0.619624	0.0351759
FBXO17	-0.619568	0.0444348
HDGFRP2	-0.619524	0.0327883
USP30	-0.619508	0.0435598
GNPNAT1	0.61944	0.0395922
PPP1CC	0.619392	0.0342057
RTN3	0.618993	0.0403383
CCNE2	-0.618888	0.0524374
STX8	-0.618759	0.0449963
WAC-AS1	0.618708	0.0379562
LIG4	0.618398	0.0529261
TMEM79	-0.618228	0.053725
NGFR	-0.617949	0.011769
CHST14	-0.617822	0.0326163
HMGB1	0.617814	0.0420621
PLAGL1	-0.617637	0.0474463
MID1	0.617597	0.0354764
DPF1	-0.617341	0.053121
GLIS3	0.617255	0.0476007
TTK	0.617158	0.0443671
PDZD8	0.617051	0.0448254
FRS3	-0.616623	0.0524065
TMBIM4	0.616532	0.0476889
MAT2A	0.616531	0.0508774
TROVE2	0.616302	0.0432516
TOP2B	0.616242	0.0427285
ARPP19	0.61602	0.043394
ALG2	0.615988	0.039767
ZNF707	-0.615814	0.0512273
MED21	0.615709	0.0514884
HELZ	0.615523	0.0401757
EPAS1	0.615511	0.0374853
CDC45	-0.615326	0.034919
PRR22	-0.615305	0.0527329
REXO2	0.615238	0.040033
PDE12	0.614946	0.0438145
CKAP2	0.614879	0.0346249
BTBD7	0.614638	0.039981
SCNN1D	-0.614427	0.052548
CNN3	0.614348	0.0365986
ELOVL6	0.614227	0.0489585
ABHD15	-0.614155	0.042872
MAK16	0.614098	0.0490629
MTAP	0.614064	0.0358951
ASF1A	0.613952	0.043638
CCNB1	0.61384	0.0498891
SALL4	-0.613489	0.0165144
VPS26A	0.613413	0.0379033
LOC145783	-0.612977	0.0353669
ZNF22	0.612795	0.0532615
MTFR2	0.612794	0.0445922
GPR153	-0.612738	0.0550832
C12orf4	0.612315	0.0428521
C2orf69	0.612158	0.0523877
NIP7	0.61215	0.05341
GAA	-0.612112	0.0329529
CCSAP	0.611997	0.0446518
SNAI2	0.611876	0.0566271
PRR24	-0.611871	0.0567381
DLD	0.611733	0.0436101
HDHD3	-0.611403	0.0564871
SON	0.610773	0.0399996
TYSND1	-0.610747	0.0386132
VPS13C	0.610615	0.0456257
TTC3	0.610261	0.0441279
TRIM3	-0.610186	0.0536245
ZNF446	-0.609937	0.0546756
THAP1	0.609868	0.0557749
NRBP2	-0.609866	0.0448628
SERPINB7	0.609866	0.0575622
GRAMD1C	-0.609791	0.0448087
ARSD	-0.609776	0.0569461
INPP5K	-0.609752	0.0393112
IL22RA1	-0.609566	0.04284
PTPN14	0.609399	0.0418497
HBEGF	0.60933	0.0567211
MPHOSPH10	0.609306	0.0361234
FBXO28	0.608962	0.0447429
THBS4	-0.608865	0.0551171
ADAM10	0.608699	0.0337065
XPC	-0.608581	0.0418777
ME1	0.608516	0.0435779
ZNF700	-0.608491	0.0532065
POMP	0.608438	0.0408197
SDR39U1	-0.608354	0.0581284
THEMIS2	-0.60832	0.0578347
LYPLA1	0.608265	0.0480727
LHPP	-0.608198	0.0556402
KLHL12	-0.608095	0.0379225
ATL2	0.60793	0.0416917
C19orf25	-0.607729	0.0543162
SLC2A4RG	-0.607704	0.0419733
ECM1	-0.60762	0.0476028
SLC11A2	0.607386	0.0491899
RAB11B-AS1	-0.607287	0.0502688
CCT2	0.607239	0.0356123
AURKA	0.606839	0.0432075
ZNF471	0.606662	0.0569289
CCDC22	-0.606623	0.0422372
PC	0.606572	0.050403
PRKCQ	-0.606555	0.0262661
GPSM1	-0.606538	0.0481571
DPH3	0.606434	0.0403686
ANKRD19P	-0.606363	0.058106
ANKRD12	0.606356	0.0490359
JAG2	-0.606079	0.0582082
NDUFS6	-0.605989	0.0557032
GABPB1	0.605772	0.0487387
MEST	0.605709	0.0442266
KCTD12	0.605591	0.0492228
FAM98A	0.605579	0.0537006
UCKL1	-0.605545	0.0428055
NUDT18	-0.605511	0.0585637
TNC	0.605269	0.0363569
MID1IP1	-0.605125	0.0550374
MEG3	-0.605005	0.0513907
IGFBPL1	-0.604919	0.0522275
USP18	-0.604833	0.052146
PQLC2	-0.604691	0.0471495
NMNAT1	-0.604443	0.0509566
CMC2	-0.604166	0.044923
NUP50	0.604162	0.0337051
LOC100133331	-0.604129	0.0514572
OSBPL10	-0.60412	0.0470111
HOXB9	-0.603914	0.0590952
THUMPD1	0.603767	0.0400746
RPSAP9	0.603759	0.0551415
MXD3	-0.603677	0.0598144
MAPKAPK5-AS1	-0.603557	0.0515727
RAB2A	0.603498	0.0390643
PSMG2	0.603405	0.0463112
SEMA3A	0.603252	0.0567699
ARHGEF1	-0.603181	0.0411793
ZNF775	-0.603128	0.0600884
MKI67	0.602877	0.037309
RGS12	-0.602814	0.0506992
SELM	-0.602751	0.0491304
PFDN4	0.602555	0.0587555
IP6K2	-0.602488	0.0374038
2016-09-02	0.602451	0.0356239
TNIK	0.602429	0.0404414
FLJ37453	-0.602342	0.0603549
BMPR2	0.602232	0.0472859
ITGBL1	0.602038	0.0388912
MIR4435-1HG	0.60193	0.0589269
PHC3	0.601909	0.0531242
H2AFJ	-0.601872	0.0457155
BOLA1	-0.601745	0.054095
HAP1	-0.601617	0.0531186
UGP2	0.601521	0.0456091
USP14	0.601494	0.041821
MIR31HG	0.601405	0.0606467
PIK3CA	0.601392	0.0550947
SESN1	-0.601315	0.0570199
EDN1	0.601285	0.0484436
FLI1	0.601128	0.0498537
RPS19	-0.600828	0.0563097
BNIP2	0.600569	0.0428099
HEATR3	0.600412	0.0397477
PGM5P2	0.600407	0.0470376
PHLDA1	0.600376	0.0350318
GAS2L1	-0.600321	0.0418806
TCEB2	-0.600261	0.0565136
TMEM121	-0.600233	0.0563268
GATS	-0.60012	0.0614609
CDC42BPG	-0.600046	0.0606565
KLF15	-0.599986	0.054435
NAA15	0.599905	0.0416
XPO1	0.599827	0.0387373
GTF2E2	0.599622	0.0530202
ENKD1	-0.599595	0.0541481
ASF1B	-0.599467	0.0393969
SPDL1	0.599149	0.0405008
ZNF480	0.59905	0.0508873
YPEL1	-0.598956	0.0602221
PRRT3	-0.598733	0.0469036
KLF11	-0.598658	0.055586
PTPN12	0.598657	0.0458804
ZDHHC2	0.598637	0.0527501
RIMS3	-0.598556	0.0581841
LMO4	-0.598536	0.0623565
ERMAP	-0.598449	0.0624116
PPAPDC1A	0.598235	0.062254
TREX1	-0.598207	0.0570942
CREB3L4	-0.598087	0.0624364
2016-09-08	-0.597988	0.0373264
GLIDR	-0.597696	0.0623967
GORASP2	0.597682	0.0417614
UBA6	0.597379	0.0436763
BCL7C	-0.59735	0.0604275
PCYT2	-0.596939	0.0442918
EMILIN2	-0.596925	0.0500132
TCEB1	0.596799	0.0457621
NOL11	0.596747	0.0462301
KBTBD6	0.596734	0.0481571
RSU1	0.596685	0.0443576
CAMK2N1	0.596603	0.0510197
IGFBP5	0.596584	0.0387528
ITFG3	-0.596474	0.0396733
EVI5L	-0.596341	0.0454475
CBWD1	0.596312	0.0618761
PPP1R10	0.596285	0.0501878
SLC9A5	-0.596173	0.061263
PRPF6	-0.595981	0.0387409
TMEM180	-0.595845	0.0581265
FAM83D	0.595732	0.0559339
MOSPD3	-0.595731	0.053714
NECAB3	-0.595604	0.0524922
HRH1	0.595584	0.0469416
MAGT1	0.595575	0.0457441
C1GALT1	0.59557	0.0445928
LIN37	-0.595554	0.0494971
DYNC2H1	0.595537	0.0475111
ARFGAP2	-0.595527	0.0365397
B9D1	-0.595509	0.0520578
HAUS6	0.595496	0.0460761
C11orf35	-0.595467	0.0433764
ZWILCH	0.595386	0.0465098
SERPINB9	0.595228	0.0580907
ZNF133	-0.595198	0.0561896
NAPSA	-0.595168	0.0252281
ZNF708	0.595131	0.0629329
TEX10	0.595078	0.0460695
MAGOH	0.595014	0.0536523
PUS7	0.59498	0.0495609
LRRC75A	-0.594861	0.0638287
POLR2J3	0.59479	0.0414147
C9orf142	-0.594543	0.0548416
POMGNT1	-0.594282	0.041261
PKIA	-0.594125	0.0403011
GNPTG	-0.594099	0.0534533
GPRIN1	-0.594091	0.0425089
SNED1	-0.593988	0.0493275
LOC150776	-0.593766	0.0479486
SMURF2	0.593752	0.0516644
NIFK	0.593732	0.0543619
TAF9B	0.593695	0.0473562
OGFOD3	-0.593549	0.0372542
CTSH	-0.593381	0.0504618
CRY2	-0.593317	0.0608361
SNX6	0.59325	0.0413599
MST1	-0.592979	0.0347162
ATP11C	0.592979	0.0500654
KLHL26	-0.592839	0.0619213
NMD3	0.592813	0.0557182
ATOH8	-0.592737	0.0611373
GTF3C4	0.592533	0.0454041
RARS	0.592483	0.0456111
BSN	-0.592459	0.0630945
GTPBP3	-0.592449	0.0457718
CAP1	0.592249	0.053493
DNTTIP2	0.592228	0.0467019
MRPL33	0.592201	0.0566306
TMEM44-AS1	-0.592167	0.0573722
LINC01137	-0.592093	0.0642345
COL4A3BP	0.591944	0.0503015
DDX60	-0.591935	0.065121
DPM2	-0.591928	0.0426611
ERO1L	0.591928	0.0473567
EIF2B2	0.591895	0.0531265
BBS7	0.591827	0.0538982
ZNF319	-0.591715	0.0522411
CDC26	0.591705	0.0512491
ZNF524	-0.591699	0.0649909
MACF1	0.591687	0.0357108
SNX8	-0.591594	0.041333
SEC23A	0.591365	0.0452856
RIN1	-0.591358	0.056324
GALT	-0.591317	0.0538902
LRCH4	-0.591221	0.0558046
SUOX	-0.591192	0.0534128
MGMT	-0.590989	0.0524267
FAM27E3	-0.590918	0.0564461
GGT7	-0.590709	0.0583304
TAF2	0.590677	0.0423921
NEMF	0.590649	0.0426872
ZMYM1	0.59061	0.0602272
NPR2	-0.590607	0.0658855
HAND2	-0.590555	0.0588779
ADSS	0.590463	0.049611
KCNG1	-0.590255	0.0522618
GUCD1	-0.590222	0.0351618
MST4	0.589999	0.0471782
KLHL36	-0.589992	0.0548097
DUSP22	-0.589663	0.0643338
INPP4B	0.589637	0.0569657
PPFIBP1	0.589538	0.0417682
WDR83	-0.58949	0.0659522
LZTS3	-0.589274	0.0634013
GLRX2	0.589269	0.0658326
RLTPR	-0.589242	0.0665523
STARD10	-0.589216	0.058745
MIIP	-0.589109	0.0501008
FAM172A	0.589084	0.0664984
RIOK3	0.589051	0.0483929
RSBN1	0.588723	0.0640712
FAM73B	-0.588663	0.0455377
DGCR5	-0.588662	0.0449288
GPX4	-0.588624	0.0551492
ACAD11	-0.588588	0.0574523
KRT81	-0.588382	0.0593793
EEPD1	-0.587782	0.066957
NEIL1	-0.587498	0.0618527
CCDC88A	0.587315	0.0553804
ROCK1	0.587144	0.041883
DNAH1	-0.587042	0.0674272
MYO9A	0.58703	0.0481525
MRPS26	-0.586913	0.0544926
ZNF839	-0.586861	0.0544247
HOXC-AS1	-0.58674	0.0562095
FIBCD1	-0.586587	0.0638577
RETSAT	-0.586511	0.0403359
LARP4	0.58647	0.0430468
KLHL4	0.586393	0.0634722
TRMT2A	-0.586308	0.0506116
GEMIN2	-0.586207	0.0479331
LBH	-0.586101	0.0679782
EFCAB2	-0.585978	0.067788
ZNF672	-0.585768	0.0495977
RHBDL1	-0.585703	0.0362944
GAS5	-0.585658	0.0604
CDCP1	0.585643	0.044677
SEC62	0.58549	0.0395483
SULF2	-0.585476	0.0390795
ADCK2	-0.58546	0.0471245
SYT12	0.585278	0.0684125
PGRMC2	0.585271	0.0526182
TMEM8B	-0.585178	0.0560662
FAM86JP	-0.585113	0.0549991
OASL	-0.585048	0.0616264
